# Supplementary material for: EMILIN1 emerges as a TGFβ/SETDB1-regulated secreted biomarker in Duchenne muscular dystrophy
Source: Cell Death Dis. 2026 May 9;17(1):611. doi: 10.1038/s41419-026-08825-8 (PMC13323359; doi:10.1038/s41419-026-08825-8)
Supplement: Supplementary file 10 — Tables S1-S5 [file 41419_2026_8825_MOESM10_ESM.xlsx]

## Sheet: Table S1
Table S1: ANOVA analysis of all proteins identified from DMD secretome with SETDB1 KD and TGFb treatment
			siCTL			siCTL+TGFb			siSETDB1			siSETDB1+TGFb
Description	Gene	p-value	A	B	C	A	B	C	A	B	C	A	B	C
Malignant T-cell-amplified sequence 2	MCTS2	0.05186	808.399	577.19	1288.6	535.487	744.559	522.005	694.28	1328.21	544.854	1523.37	1381.67	1445.27
Ubiquitin-like modifier-activating enzyme 6	UBA6	0.016898	3249.74	3218.17	3736.78	2187.38	2231.37	1408.49	4024.51	2818.26	3842.83	3216.66	2154.68	2296.05
Extended synaptotagmin-2	ESYT2	0.362051	0	142.087	131.882	0	130.867	0	0	124.786	132.609	0	0	0
Soluble scavenger receptor cysteine-rich domain-containing protein SSC5D	SSC5D	0.00016404	11473	6205.12	5992.76	29430.3	27655.7	26059.8	5904.03	6423.35	4664.37	18669.3	12197.5	12087.6
SH3 and PX domain-containing protein 2B	SH3PXD2B	0.00900285	0	0	0	0	0	0	0	0	173.627	168.931	193.146	144.454
Putative PIP5K1A and PSMD4-like protein	PIPSL	0.790966	1573.67	2934.98	3507.2	2953.4	2717.05	3215.34	2870.07	2536.86	3604.75	3320.37	2028.05	2439.11
Probable ATP-dependent DNA helicase HFM1	HFM1	0.71474	0	164.712	181.607	152.252	263.232	0	0	384.204	339.579	218.317	526.428	268.086
Threonine--tRNA ligase 2, cytoplasmic	TARS3	0.146675	3481.91	3046.01	2785.15	2864.49	2049.78	2070.74	3116.54	2939.76	3124.03	2267.97	3465.85	2939.9
Xin actin-binding repeat-containing protein 2	XIRP2	0.186761	718.001	1742.34	1364.71	2413.08	1735.15	1749.84	5127.35	3697.98	1405.15	2105.69	3743.01	1613.42
POTE ankyrin domain family member F	POTEF	0.525025	13244.2	14302.4	13301.4	16117.3	15848.9	13361.3	10417.7	1842.92	16803.4	14244	2236.82	12833.2
CCR4-NOT transcription complex subunit 1	CNOT1	0.502095	0	128.713	275.411	198.029	190.638	0	241.057	158.845	254.222	195.086	328.328	331.834
Carnosine synthase 1	CARNS1	5.57022e-06	1324.13	761.107	999.558	7522.64	7354.06	10188.5	554.638	360.347	749.884	8329.65	4744.66	7958.32
Microtubule-associated proteins 1A/1B light chain 3 beta 2	MAP1LC3B2	0.57575	2401.32	2002.24	1564.02	2501.6	2199.48	2016.07	2413.15	1391.75	1644.23	4371.22	1814.83	1935.71
Glycerol-3-phosphate phosphatase	PGP	0.417006	2150.82	3101.64	4521.77	2848.84	1809.88	4068.12	2872.84	4115.23	5124.79	4060.91	3895.66	4227.09
RNA binding protein fox-1 homolog 3	RBFOX3	0.595675	0	0	0	0	0	0	152.901	0	0	0	0	136.973
D-dopachrome decarboxylase-like protein	DDTL	0.601335	36508.1	22404.8	20866.8	26539.6	22138.2	15860	25315	23223.4	25105.8	30932.4	28436.6	21539.8
Tubulin alpha chain-like 3	TUBAL3	0.136384	1427.99	1321.36	1909.96	1722.12	939.854	497.63	2236.47	1273.29	2314.79	1184.25	497.121	971.793
Choriogonadotropin subunit beta variant 1	CGB1	2.20905e-08	0	0	0	402.846	483.469	1614.78	0	0	0	1546.75	954.302	1969.06
Putative annexin A2-like protein	ANXA2P2	0.511335	89083.2	85868.8	68130.5	69469.8	123320	140381	60447.7	113467	75011.2	73173.6	148643	113981
Myosin-7B	MYH7B	0.329177	212.489	169.097	270.735	292.446	260.517	435.806	205.02	139.317	466.578	0	208.351	169.266
Protein FAM171A2	FAM171A2	0.0496408	2957.07	1291.7	956.463	976.592	161.035	460.465	1515.94	783.869	510.023	1603.59	2335.7	2664.46
Putative small nuclear ribonucleoprotein G-like protein 15	SNRPGP15	0.412954	694.65	1170.9	426.37	615.573	1788.71	1449.81	817.976	1404.53	1135.49	563.304	941.948	838.912
Putative high mobility group protein B1-like 1	HMGB1P1	0.603	0	1017.64	787.66	355.523	951.677	694.9	231.669	498.681	704.183	331.156	1149.63	1102.43
Heterogeneous nuclear ribonucleoprotein C-like 2	HNRNPCL2	0.668799	19316.1	13647.3	12659.9	16757.9	15061.6	9683.64	15996.1	18862.1	12814.5	18351.9	19530.7	13666.1
Eukaryotic translation initiation factor 3 subunit C-like protein	EIF3CL	0.639448	1488.83	4588.97	5846.43	1472.2	4134.58	5222	4363.44	7185.45	3535.53	3464.7	9297.9	4915.36
Mapk-regulated corepressor-interacting protein 1	MCRIP1	0.957643	386.379	545.899	655.599	355.588	659.706	490.559	475.18	507.143	560.794	603.544	585.026	440.556
Aldo-keto reductase family 1 member B15	AKR1B15	0.137855	5096.55	3221.68	662.604	621.152	3143.95	558.369	676.441	2094.3	1405.29	551.802	364.049	312.787
Nascent polypeptide-associated complex subunit alpha, muscle-specific form	NACA	0.368206	130367	59694.5	46644.1	72310.3	40614.5	36191.7	79292	45032.7	45845.3	53266.3	36062.4	33755.8
Insulin, isoform 2	INS-IGF2	0.151218	2494190	575025	556152	917681	892090	631693	585085	543379	483428	360694	337847	470527
Small ubiquitin-related modifier 5	SUMO1P1	0.622947	2296.36	2468.75	1996.75	1924.53	2171.64	1608.23	2737.45	2352.61	1932.21	2040.37	2829.16	1489.49
Deoxyribonuclease-2-alpha	DNASE2	0.199518	16921.4	12455.2	7456.87	15877.7	15947.1	12297.6	9251.42	10644.9	7948.24	12282.1	12739.9	11233.8
Kinesin-like protein KIF2A	KIF2A	0.148151	510.635	1100.83	825.204	1469.25	849.01	1251.77	1081.45	1219.75	1619.42	1045.35	1833.43	1438.06
ATP-dependent RNA helicase DDX39A	DDX39A	0.588091	1653.76	827.923	1945.68	1342.05	1308.18	1157.4	2308.66	1227.16	1609.39	1287.14	1033.04	1355.68
PDZ and LIM domain protein 1	PDLIM1	0.224517	4197.61	8726.06	9220.44	6355.38	9375.52	12906.7	3572.84	5680.32	7227.99	7675.81	9711.34	10713.1
Cytosolic acyl coenzyme A thioester hydrolase	ACOT7	0.486624	12173.7	11946.5	6316.32	14016.3	13299.2	7862.48	13561.6	13799.1	11271.2	10163.9	10652.9	7447.14
Unconventional myosin-Ic	MYO1C	0.241351	1601.53	3933.5	3230.08	1899.18	2775.96	2429.62	4143.22	3712.59	3428.72	2934.9	3236.5	2860.59
AH receptor-interacting protein	AIP	0.282724	1454.01	1120.95	1191.08	991.532	856.038	1156.38	1493.85	1170.16	1039	1256.1	1059.23	1129.53
Small acidic protein	SMAP	0.56869	0	190.603	132.261	181.443	154.92	151.522	130.423	358.546	236.815	0	304.903	126.807
AP-3 complex subunit beta-1	AP3B1	0.255631	496.543	405.508	337.103	199.615	301.098	245.284	151.744	520.054	286.768	223.926	290.271	143.615
26S proteasome non-ATPase regulatory subunit 11	PSMD11	0.264486	75578.6	20822.3	24212.1	71158.9	71175.8	78912.1	37204.4	23635.7	52184.2	67820.5	24865.7	58449.9
26S proteasome non-ATPase regulatory subunit 12	PSMD12	0.0467097	22605.4	17449.6	17137.8	16437.5	17837.6	15560.7	20183	15559.1	22260.4	13292.7	13541.8	14649.3
26S proteasome non-ATPase regulatory subunit 9	PSMD9	0.149871	13850.5	6540.51	6289.62	4862.05	5260.63	4947.06	5503.17	5042.99	6262.42	7144.55	5610.91	5109.16
Copper transport protein ATOX1	ATOX1	0.00110791	17484.1	14682.4	13650	12295.1	12793.4	13023.2	14819.9	16118.4	16182.3	20047	18348.9	18812.1
Membrane-associated progesterone receptor component 1	PGRMC1	0.310499	760.242	1115.83	1002.08	772.829	554.768	695.123	695.123	1249.79	688.044	748.793	1003.31	1086.29
Transcription elongation factor SPT5	SUPT5H	0.267937	359.437	350.393	120.165	223.127	171.834	188.898	349.196	696.704	332.021	190.781	554.704	266.723
DNA fragmentation factor subunit alpha	DFFA	0.180367	1625.54	1153.37	1995.67	1239.86	1058.1	998.354	2269.55	1114.55	1679.49	1614.83	1833.45	1583.57
Chloride intracellular channel protein 1	CLIC1	0.0320505	133811	111357	121685	97494.2	88717.3	111784	93257.2	110553	111838	86869.9	95008.7	94613.4
Eukaryotic translation initiation factor 3 subunit F	EIF3F	0.103717	2602.16	4068.17	3114.65	2980.11	3401.45	3606.04	4156.38	4297.97	4264.92	3851.93	5505.05	3812.46
Sulfhydryl oxidase 1	QSOX1	0.000159535	203602	145270	129876	339725	379683	346765	154171	170649	170649	394734	285013	342491
Dynactin subunit 6	DCTN6	0.340593	0	603.871	633.976	988.448	792.647	890.272	837.392	871.296	1003.57	1266.8	605.174	559.624
Dynamin-1-like protein	DNM1L	0.410078	1790.72	2923.09	2038.3	1392.61	2786.02	3094.54	763.996	2507.26	1000.96	1129.87	1807.42	2921.87
Golgi integral membrane protein 4	GOLIM4	0.445036	1592.44	1286.99	1285.66	673.329	1386.59	1617.1	3922.97	1502.87	1134.81	2703.54	2012.36	1346.82
Beta-mannosidase	MANBA	0.601839	55050.6	28268.1	25730.6	28915	30003.3	29129.2	25215.3	32202.5	23231.6	26134	23664	33138
Agrin	AGRN	0.107675	57152.2	49624.4	49620.4	91910.9	64498	114774	31644.9	103272	33288.6	99003.9	217485	79914.2
Procollagen-lysine,2-oxoglutarate 5-dioxygenase 2	PLOD2	0.397513	642234	317071	287953	58611.5	383891	486941	264585	272484	303129	318946	80370	97395.5
26S proteasome non-ATPase regulatory subunit 14	PSMD14	0.0796694	5440.2	4999.82	5158.66	5448.07	4742.94	5866.72	7495.93	6631.44	6973.66	8005.63	6046.01	5006.81
Importin subunit alpha-4	KPNA3	0.0107828	1627.61	2754.8	2122.04	1355.06	1526.07	1187.69	2313.67	2173.25	2684.74	2055.99	2962.56	2815.68
Delta-like protein 1	DLL1	0.0243632	3180.59	2812.79	2389.74	0	236.221	184.077	1829.16	2276.18	1725.18	136.257	154.03	163.042
Syntenin-1	SDCBP	0.749304	5920.82	4601.98	6282.09	2870.31	5867	5715.24	3911.08	3845.25	7583.05	4187.08	3847.74	4865.93
Nucleolar protein 56	NOP56	0.494253	1739.29	745.913	150.906	758.538	257.715	0	1138.23	864.982	116.49	183.439	183.321	117.945
ATP-dependent RNA helicase DDX3X	DDX3X	0.358813	0	299.054	147.688	272.874	325.766	258.058	250.987	309.017	311.506	170.757	176.244	284.645
Ribonuclease T2	RNASET2	0.0955223	672.271	665.049	576.812	679.357	761.794	896.313	881.028	761.046	560.939	1346.59	1064.52	755.367
Podocalyxin	PODXL	0.0866141	0	197.245	139.067	0	0	0	219.371	178.876	106.23	0	170.535	136.482
CCN family member 1	CCN1	0.0109219	64852.1	43518.1	25501.5	69294	99908	74031.7	22535.9	40810.1	27780.4	62082.6	79401.1	82611.7
Pirin	PIR	1	0	0	0	0	0	0	0	0	0	0	0	0
Importin subunit alpha-3	KPNA4	0.216353	7286.14	2707.78	3649.6	3394.69	2223.74	2788.42	4282.28	3327.57	4772.6	3484.97	2008.93	2442.17
Serine/threonine-protein phosphatase 6 catalytic subunit	PPP6C	0.453905	959.519	1603.73	1008.97	1082.29	1518.37	1601.92	1539.1	1531.73	1619.71	1227.83	2065.75	1274.29
Cocaine esterase	CES2	0.800318	0	0	0	166.797	0	0	143.717	0	0	97.0174	0	0
Lysosomal alpha-mannosidase	MAN2B1	0.371711	16034.5	9094.28	11676.2	13469.3	12468.3	9226.25	13356	9111.76	11101.6	9202.5	7789.31	9930.28
Pyridoxal kinase	PDXK	0.0722665	23117.4	8475.01	13650.8	6954.13	5242.03	7652.54	7438.2	8536.49	12700.8	5327.76	7169.76	8409.26
Immunoglobulin superfamily containing leucine-rich repeat protein	ISLR	0.000111547	44914.9	31768.5	20455	151875	125662	113844	24573.8	25384.1	16475.6	102988	73856.5	69688.1
Thioredoxin domain-containing protein 9	TXNDC9	0.678195	0	194.852	202.21	0	284.626	297.205	276.317	145.618	205.621	143.487	180.993	253.093
Acyl carrier protein, mitochondrial	NDUFAB1	0.935018	5753.3	2742.37	2007.97	3414.81	2731.14	2237.11	4162.24	2083.76	2336.28	3526.99	2997.16	2714.81
Ubiquitin domain-containing protein UBFD1	UBFD1	0.244637	6809.73	4275.09	5391.72	4931.43	5183.46	4260.68	7961.22	5088.88	6194.67	5284.04	3737.67	4838.17
Coatomer subunit epsilon	COPE	0.407407	25830.4	16333.6	16421.4	17964.9	13111.2	19587.6	22414.2	12702.8	10059.2	15630.6	11184.5	12717.9
Eukaryotic translation initiation factor 1A, Y-chromosomal	EIF1AY	0.480891	0	175.636	274.55	0	166.349	0	157.033	155.455	278.122	0	240.375	147.295
AP-3 complex subunit delta-1	AP3D1	0.492696	0	115.88	146.666	0	178.093	149.449	91.8908	214.514	241.783	161.563	364.81	165.829
Copper chaperone for superoxide dismutase	CCS	0.136459	954.603	719.246	729.224	699.975	591.691	396.418	781.623	763.629	641.263	696.02	1259.71	827.96
Golgi SNAP receptor complex member 2	GOSR2	0.236751	2915.65	2284.39	3511.14	2441.99	395.225	1086.09	3411.75	1704.43	420.986	1080.69	630.252	775.857
Torsin-1B	TOR1B	0.0900126	1743.68	1270.76	850.034	1603.14	1721.74	999.427	1809.64	1324.34	1446.55	3317.92	1820.41	2338.59
Disintegrin and metalloproteinase domain-containing protein 10	ADAM10	0.000112394	161524	109148	91054.7	127000	123838	126528	33173.6	35848	31349.4	58756.6	31471.1	37545.3
Programmed cell death protein 5	PDCD5	0.866095	14897.4	16771.1	10560.3	15243.3	14515.5	9626.7	14020.1	15894.4	12269.1	13019.1	16873.4	14548.1
Protein arginine N-methyltransferase 5	PRMT5	0.0270025	3214.52	3248.28	3622.3	3447.35	2859.72	3028.1	4166.74	4375.51	6074.78	3792.03	5988.3	4308.2
Na(+)/H(+) exchange regulatory cofactor NHE-RF1	SLC9A3R1	0.510067	29855.2	21767.2	12126.6	16128.9	15686.5	13732.3	16752.9	20020.8	10787	13760.5	15320.7	13406.1
Tripeptidyl-peptidase 1	TPP1	0.00230003	20670.3	15112.7	16260.2	31736.5	33621.6	26083.5	20388.8	20668.5	28166.2	38946.8	29983	39705.1
Transcription elongation regulator 1	TCERG1	0.233978	1094.51	2102.28	1643.85	1385.49	1777.87	2103.56	1658.54	1546.71	1424.76	2255.38	2270.62	1952.95
Neuropilin-1	NRP1	0.081073	10522.8	8391.9	5845.93	12990.9	10132.2	8085.14	6472.48	5939.81	3826.77	8270.31	4332.65	5833.06
Transportin-2	TNPO2	0.00701999	0	0	150.705	0	0	0	93.0946	165.669	195.964	148.842	134.752	128.793
Ras-related protein M-Ras	MRAS	0.180683	355.45	730.417	640.838	336.639	524.774	437.024	575.013	691.415	506.151	295.308	476.464	346.606
Interferon-induced protein with tetratricopeptide repeats 3	IFIT3	0.842707	62776.2	20199.6	5820.72	24641.5	4281.47	19344.2	21827.1	21221.4	20625.8	18437.5	13427.5	15433.5
Tax1-binding protein 3	TAX1BP3	0.131965	6282.29	5674.26	4498.08	4452.56	4856.35	5206.25	5121.22	4352.7	5167.52	4070.61	4370.53	4367.82
Protein lin-7 homolog A	LIN7A	0.148551	0	428.828	348.908	269.204	402.142	357.441	314.852	436.354	216.83	0	0	128.834
Histone acetyltransferase type B catalytic subunit	HAT1	0.52249	2249.93	1836.74	1512.06	1882.83	1147.03	1738.12	1468.77	1728.66	1403.02	1451.54	1331.69	1706.56
Peripheral plasma membrane protein CASK	CASK	0.619563	197.394	184.923	342.443	166.239	494.768	376.38	341.75	705.842	276.109	164.53	968.349	475.488
Myosin regulatory light chain 12B	MYL12B	0.0491043	19433.2	33452	37634.5	48144.2	49423.2	61960.4	30592.6	36388.7	37499.3	32434.5	26754.5	40472.2
Calsequestrin-2	CASQ2	0.878157	3865.18	4134.95	4585.35	3913.43	5967.26	7037.63	2859.81	9720	4553.93	3237.55	8875.49	4883.45
Leukocyte cell-derived chemotaxin-2	LECT2	0.842565	8088.79	10115.9	7522.75	5578.14	10888.7	10672	10240.2	9630.36	7257.56	7350.26	6816.85	8762.26
Hepatocyte growth factor-regulated tyrosine kinase substrate	HGS	0.286917	5988.95	5590.1	5589.71	11931.3	6995.19	5557.37	6938.8	5495.04	4829.63	6202.18	5501.18	4915.17
Protein phosphatase 1 regulatory subunit 12A	PPP1R12A	0.657053	1660.59	1990.15	1997.24	2552	2606.52	1850.95	2190.72	2379.05	2072.08	1814.34	3192.76	1703.21
Heterogeneous nuclear ribonucleoprotein D-like	HNRNPDL	0.446021	22587.2	17439	41188	17772.5	83557.7	83717.2	26475.2	37627.4	29646.1	45524.2	30494.2	49405.2
Exportin-1	XPO1	0.0288106	10809.8	12539.2	13906.2	10374.7	9964.22	9098.36	11387.4	13964	12991	12750.3	12938.9	11550.2
Protein transport protein Sec16A	SEC16A	0.328229	0	186.111	267.788	384.873	381.401	207.357	242.614	353.876	300.561	265.354	308.133	335.335
Plexin-B2	PLXNB2	0.207878	24203.5	10687.3	9942.48	17088.6	17792.9	17688.9	14448	12652.4	9961.8	23214.3	18283.4	17853.7
Phosphoribosylformylglycinamidine synthase	PFAS	0.0294083	6398.51	7117.47	8180.47	6862.94	18606.1	6316.99	10872.5	8448.5	9516.09	21655.1	15189.3	23560.7
U6 snRNA-associated Sm-like protein LSm1	LSM1	0.947786	1545.04	1724.19	1716.94	2008.11	1709.86	1316.26	2108.95	1664.88	1708.39	2469.27	1662.26	1204.32
NPC intracellular cholesterol transporter 1	NPC1	0.46576	0	0	154.246	0	0	0	0	0	180.506	163.033	0	267.033
Actin-related protein 2/3 complex subunit 1B	ARPC1B	0.145474	15693.2	16745.9	17073.3	12988.3	15176.6	16917.3	15600.4	18551	18025.7	16940.1	17910.7	18730.1
Actin-related protein 2/3 complex subunit 2	ARPC2	0.657617	56801.7	40949.2	51973.3	46293.9	42346.6	48469.9	48524.5	45127.1	47858.6	42118.2	59210.6	56125.3
Actin-related protein 2/3 complex subunit 3	ARPC3	0.0201382	30133.4	28371.9	24276.9	21386.7	20643.9	21881.3	26929.2	27975	24248.6	23149.7	22773.6	17987.1
Muscle, skeletal receptor tyrosine-protein kinase	MUSK	0.000658186	25650.8	13400.1	12264.6	4153.26	4073.78	3117.09	20446.2	14977.3	9351.98	5710.22	5343.98	4864.43
Membrane-associated progesterone receptor component 2	PGRMC2	0.314848	0	286.73	278.086	223.681	336.763	373.212	371.994	532.332	577.755	330.571	325.85	651.084
Prefoldin subunit 6	PFDN6	0.151746	10066.1	6287.61	9293.18	5852.46	6389.8	6882.48	6715.97	8892.96	9460.9	8501.92	8907.58	8516.77
Laminin subunit alpha-5	LAMA5	0.00787723	87894	37981.2	30596.8	20333.9	19246.6	16983.3	27097.7	18276.2	18911.4	14648.9	15365.1	13487.7
Matrilin-3	MATN3	0.0795439	0	0	0	851.198	453.013	373.506	536.668	0	0	1001	0	136.849
UDP-N-acetylglucosamine--peptide N-acetylglucosaminyltransferase 110 kDa subunit	OGT	0.652843	4016.75	39631.3	20229.1	2967.11	35492.9	10890	383.721	43799.6	1698.3	2865.53	14459.9	24119.6
Phosphomannomutase 2	PMM2	0.0337156	2007.89	730.299	1138.13	649.486	285.855	613.573	434.536	508.635	569.655	311.57	571.477	357.095
Inositol polyphosphate 4-phosphatase type II	INPP4B	0.530447	0	981.721	1421.75	155.901	1710.04	725.712	601.822	4336.41	1338.09	650.108	1138.2	1024.26
High mobility group protein B3	HMGB3	0.65981	0	313.006	394.603	165.971	260.424	357.441	138.029	207.292	154.773	0	172.033	181.475
Phosphatidylinositol 3,4,5-trisphosphate 5-phosphatase 2	INPPL1	0.570229	2644.45	2530.83	2174.18	2822.66	1089.79	1075.06	2739.56	980.904	2918.03	2172.67	1571.45	1605.87
Eukaryotic translation initiation factor 3 subunit D	EIF3D	0.784622	599.234	992.776	360.727	652.43	1055.71	221.966	307.205	1022.61	859.022	668.023	1019.49	929.697
Eukaryotic translation initiation factor 3 subunit H	EIF3H	0.24765	7303.77	3099.47	3942.6	3722.38	3532.87	2088.92	4671.86	4630.84	4160.93	5126.01	4898.57	4255.52
Syntaxin-7	STX7	0.553418	14813	13875.6	11796.8	14753.4	16008.8	13200.4	11741.1	14765.8	13268.1	12209.4	17547.5	2862.77
Prolyl 4-hydroxylase subunit alpha-2	P4HA2	0.929616	23257.8	14892.7	16892.6	21486.9	17262.1	20203.7	19901.3	20201.8	16212.5	18330.6	16373.7	21145.7
Synaptobrevin homolog YKT6	YKT6	0.0620918	2880.83	3019.41	3892.59	3634.53	2611.79	3573.24	5199.85	4042.47	5235.45	3205.55	4143.67	4514.08
Actin-related protein 2/3 complex subunit 5	ARPC5	0.0565539	12588.2	12171.7	11632.4	10613.7	8455.82	11333.9	8537.8	11294.3	11736.5	8760.8	6816.02	9204.09
DNA-directed RNA polymerase II subunit RPB4	POLR2D	0.57928	1281.3	160.428	305.593	517.812	215.45	218.829	351.083	346.455	145.866	634.303	505.759	433.935
mRNA cap guanine-N7 methyltransferase	RNMT	0.006657	1376.69	991.337	1213.61	897.414	1240.4	932.809	1048.58	1132.32	1050.26	640.751	766.422	724.356
Arf-GAP with SH3 domain, ANK repeat and PH domain-containing protein 2	ASAP2	0.208813	0	122.152	147.899	0	143.732	0	124.096	153.329	134.577	143.517	146.455	189.695
Leucine-rich repeat transmembrane protein FLRT2	FLRT2	0.0284248	8004.76	4857.21	3998.86	3056.31	3429.23	3187	5531.52	4768.11	4806.47	3701.05	3038.1	3792.78
Cytochrome b5 type B	CYB5B	0.912189	1608.3	1984.41	1932.79	1259.03	1971.12	2160.12	1754.76	2114.76	1724.56	1423.38	1920.38	1761.44
D-3-phosphoglycerate dehydrogenase	PHGDH	0.440914	0	858.559	1972.13	446.998	852.231	1292.73	1396.19	1483.02	1840.57	1076.83	2005.12	1757.28
NADH dehydrogenase [ubiquinone] iron-sulfur protein 4, mitochondrial	NDUFS4	0.559313	0	400.908	386.823	228.811	0	173.635	156.563	208.893	363.879	374.944	351.127	415.362
Disintegrin and metalloproteinase domain-containing protein 12	ADAM12	4.69103e-05	535.298	1210.16	930.009	6489.05	7129.16	6456.33	2203.22	1245.4	1681.44	7742.4	4585.09	6574.63
Cytoplasmic dynein 1 light intermediate chain 2	DYNC1LI2	0.108704	5436.93	4638.34	5848.2	3831.44	3787.06	3918.65	6910.68	3623.24	3792.25	3300.74	3764.52	3333.26
26S proteasome non-ATPase regulatory subunit 3	PSMD3	0.012111	22106.1	19695.1	20453.4	18144.9	18202.6	15935.2	23898.6	19951.7	23480.5	19515.8	17591.9	17656.9
Bifunctional 3'-phosphoadenosine 5'-phosphosulfate synthase 1	PAPSS1	0.142154	0	155.127	173.116	0	201.161	0	226.356	219.445	387.326	370.14	291.98	308.745
Trehalase	TREH	0.0100432	699.515	315.624	225.414	1554.25	805.768	1070.21	136.341	182.503	287.759	358.029	183.23	503.715
U4/U6.U5 tri-snRNP-associated protein 1	SART1	0.503459	0	223.328	100.865	0	0	0	0	146.06	0	0	203.418	0
Transforming growth factor beta-1-induced transcript 1 protein	TGFB1I1	0.73881	0	380.28	597.014	241.037	213.858	253.704	245.726	222.334	341.172	159.347	205.404	226.65
Mitogen-activated protein kinase kinase kinase 7	MAP3K7	0.164543	253.435	184.287	462.421	3613.13	688.354	336.002	150.403	320.69	663.206	1007.88	2238.26	560.441
Eukaryotic translation elongation factor 1 epsilon-1	EEF1E1	0.59066	2954.12	1893.61	2473.01	2404.65	1936.03	1997.59	2679.13	2397.07	2756.79	3131.4	1850.29	2319.75
RNA-binding protein Musashi homolog 1	MSI1	0.371789	306.345	447.052	170.995	442.252	430.277	313.159	506.466	379.854	162.885	585.745	479.857	456.636
Heterogeneous nuclear ribonucleoprotein R	HNRNPR	0.569995	4984.33	4084.49	5827.12	4863.98	6325.36	6883.53	4607.64	7299.11	5366.54	4660.67	7536.67	7056.46
Thioredoxin-like protein 1	TXNL1	0.0869854	33726.8	23950.8	21824.2	23834.6	20403.9	20303.1	25201.4	24243.5	24575.7	19062.6	20733.6	19143.8
Tumor protein D54	TPD52L2	0.140715	92419.2	16237.8	54273.7	56261.7	14671.7	16686.6	16336.2	15742	13867	16198	13089.9	11604.9
Eukaryotic translation initiation factor 4 gamma 3	EIF4G3	0.770258	672.908	452.373	315.789	287.937	170.182	250.958	3906.48	203.577	407.136	3557.1	104.408	116.394
Peptidyl-prolyl cis-trans isomerase H	PPIH	0.373161	0	176.916	278.459	222.203	199.052	204.67	182.461	359.628	277.998	311.658	365.766	276.828
Aflatoxin B1 aldehyde reductase member 2	AKR7A2	0.473803	936.134	1116.55	2168.33	1419.26	1266.3	1035.54	1631.05	1997.7	1667.93	1011.56	2241.64	2358.08
Band 4.1-like protein 2	EPB41L2	0.915446	594.015	403.044	317.402	397.216	896.427	193.692	924.844	498.517	422.577	882.202	1533.5	135.934
Trans-Golgi network integral membrane protein 2	TGOLN2	0.16849	15552.2	5121.33	3545.55	3972.11	4926.43	3629.37	2632.95	3484.52	3090.79	2941.07	3344.2	3697.17
Ragulator complex protein LAMTOR5	LAMTOR5	0.936726	6124.34	4041.88	4125.96	5701.5	4810.71	2488.93	6835.68	4695.38	3365.18	6320.98	3951.15	2968.77
Beta-1,4-glucuronyltransferase 1	B4GAT1	0.197468	5010.02	7739.49	4341.44	12128	5950.17	4525.38	20190.3	12086.6	7839.57	10556.8	4189.65	4640.14
Epsilon-sarcoglycan	SGCE	0.533534	4333.64	1909.6	2573.9	2839.74	2022.94	2317.94	3365.73	3158.34	2958.21	2835.11	2449.77	2761.62
Density-regulated protein	DENR	0.919333	11259.7	9467.94	7359.58	7337.51	7486.86	9740.49	8434.88	8055.7	7120.59	13830.1	8302.41	4601.1
Exportin-T	XPOT	0.117581	508.429	1123.07	1512.7	1660.6	1370.54	1312.4	2207.12	1488.85	1895.88	1867.53	1537.79	1675.3
2'-deoxynucleoside 5'-phosphate N-hydrolase 1	DNPH1	0.0171115	301.366	292.017	147.08	197.141	354.551	305.422	584.982	506.468	717.694	256.18	177.072	312.144
Neuronal migration protein doublecortin	DCX	0.243469	944.634	190.347	122.282	1325.73	883.402	645.862	562.095	905.506	309.253	557.314	421.974	187.957
Trafficking protein particle complex subunit 3	TRAPPC3	0.69909	1708.75	806.536	617.412	802.812	854.732	685.977	1045.04	750.266	500.731	1394.87	611.223	1277.33
Charged multivesicular body protein 2a	CHMP2A	0.667441	0	490.919	496.458	534.477	277.408	253.153	287.741	182.159	330.329	324.407	200.072	311.723
Pleiotropic regulator 1	PLRG1	0.537491	555.434	365.753	179.646	977.502	814.32	515.73	991.07	942.966	251.861	1111.73	188.914	598.384
BUB3-interacting and GLEBS motif-containing protein ZNF207	ZNF207	0.687319	3410.16	408.979	486.295	753.959	1416.85	3055.16	1218.6	1493.83	727.441	1341.13	1510.83	2482.76
NADH dehydrogenase [ubiquinone] 1 alpha subcomplex subunit 2	NDUFA2	0.06273	393.739	157.804	161.21	203.995	0	241.898	128.694	0	0	0	0	0
ATPase GET3	GET3	0.275547	5574.83	7799.78	7289.42	4246.92	4710.33	6793.54	6872.67	5431.01	9068.14	8100.65	5873.31	8045
Mitotic checkpoint protein BUB3	BUB3	0.211264	4302.5	3185.94	3577.6	4482.11	8207.58	3395.6	6798.84	4410.29	8989.09	4335.75	4843.3	4041.48
Alpha-actinin-4	ACTN4	0.762408	1576340	896587	838662	837061	946494	971094	1408440	899061	776622	937321	863885	816991
TP53-regulated inhibitor of apoptosis 1	TRIAP1	0.970944	682.73	358.177	238.974	674.587	401.691	132.659	948.25	414.201	189.735	619.973	196.713	333.266
AP-1 complex subunit gamma-1	AP1G1	0.0507977	8475.18	8809.84	10038.5	11855.2	10722.9	9448.05	10816.5	11018.9	10364.6	12930.2	12313.1	10367.3
Small glutamine-rich tetratricopeptide repeat-containing protein alpha	SGTA	0.00296141	26192.8	24070.8	23946.2	17406.6	12075.6	13722.9	23654.4	17653.5	23658.5	15394.6	15321	17100.3
Alpha-endosulfine	ENSA	0.900563	2447.63	928.006	377.614	806.621	849.932	525.888	1237.68	958.456	661.592	1485.18	714.948	776.294
Asparagine--tRNA ligase, cytoplasmic	NARS1	0.0318679	22674.9	17590.8	20733.9	17268.1	12826.4	15394.1	24914.3	19595.4	22659.3	20257.9	15654.7	16287
Keratin, type II cuticular Hb6	KRT86	0.441099	4485.25	0	0	0	0	0	0	0	0	0	0	0
Unconventional myosin-Ib	MYO1B	0.0111853	0	144.145	166.013	0	0	0	129.485	144.427	93.8876	122.603	132.649	133.927
Microtubule nucleation factor SSNA1	SSNA1	0.646057	594.818	541.516	454.647	457.115	550.147	149.085	570.753	253.123	561.639	541.975	416.209	433.201
Cleavage and polyadenylation specificity factor subunit 5	NUDT21	0.134658	6361.67	5358.09	6814.88	8657.08	7334.77	5923.43	8230.92	6153.53	6467.68	9110.01	9809.16	7309.87
Glutathione S-transferase LANCL1	LANCL1	0.973318	460.67	436.557	353.138	424.016	517.012	391.58	246.199	533.484	501.509	382.541	425.363	469.268
Striatin	STRN	0.0774861	0	126.861	0	230.097	0	190.021	102.257	140.459	253.543	0	0	0
Angiopoietin-related protein 7	ANGPTL7	0.00234542	29309.9	24957.2	4864.68	221267	170837	136820	24746.3	22372.3	15552.8	118801	99050.9	50731.3
Calumenin	CALU	0.0560317	1103440	534928	497762	864693	758374	856336	482949	421016	412932	645213	507002	494173
EGF-like repeat and discoidin I-like domain-containing protein 3	EDIL3	0.883926	27645.1	6410.82	3633.44	7440.03	15017	13185.8	13861.1	11197.5	5478.55	10131.6	18699.2	10317.9
Retinal rod rhodopsin-sensitive cGMP 3',5'-cyclic phosphodiesterase subunit delta	PDE6D	0.810324	439.737	137.99	0	199.359	0	0	582.053	125.371	0	530.004	633.389	0
Mitochondrial import inner membrane translocase subunit Tim8 A	TIMM8A	0.725018	1054.98	2209.7	1415.14	1260.42	2102.31	957.822	1865.81	3483.73	1093	1539.27	2014.17	1768.48
Pre-mRNA-splicing factor ATP-dependent RNA helicase DHX16	DHX16	0.536757	0	139.31	150.828	0	0	198.834	167.932	116.151	136.374	106.939	0	169.398
Protein ZNRD2	ZNRD2	0.658301	465.552	1083.63	1221.76	739.689	801.882	828.6	862.199	1412.07	843.654	1210.03	873.404	1082.84
Glia maturation factor gamma	GMFG	0.397983	2978.1	2157.98	1778.88	1970.49	1698.75	2252.55	2085.99	2354.59	2420.69	2041.23	268.232	2070.49
Protein phosphatase 1 regulatory subunit 12B	PPP1R12B	0.469227	0	422.515	237.281	269.052	206.116	216.248	402.193	346.275	253.019	485.284	384.76	210.083
Protocadherin-7	PCDH7	0.0823889	8366.04	5444.86	3872.08	3577.94	3338.71	2892.89	4288.16	5280.71	2891.78	3640.7	2934.94	2071.32
Phosphoribosyl pyrophosphate synthase-associated protein 2	PRPSAP2	0.438053	0	315.666	294.956	202.982	333.172	181.945	224.559	348.993	352.81	274.384	480.147	441.439
C-Jun-amino-terminal kinase-interacting protein 4	SPAG9	0.162243	4045.61	3684.99	3472.96	3221.88	3519.44	4623.68	4019.44	3012.32	3858.98	3088.73	2977.55	2803.69
Sushi domain-containing protein 5	SUSD5	0.00190877	5618.1	4619.32	3162.63	2390.28	3016.75	2798.41	2037.98	1908.55	1288.92	2030.15	1656.77	1553.91
Zinc finger C3H1 domain-containing protein	ZFC3H1	0.356002	0	215.282	311.113	285.074	381.272	766.216	166.27	279.009	124.073	168.17	523.305	529.281
Dynamin-like 120 kDa protein, mitochondrial	OPA1	0.595048	0	0	0	0	0	0	151.154	0	0	237.726	0	0
Kinesin-like protein KIF1B	KIF1B	0.277325	0	166.202	160.709	0	198.69	0	104.192	148.83	142.913	151.257	155.616	149.274
Frizzled-6	FZD6	0.198065	0	0	122.285	193.079	182.995	0	0	0	0	0	0	0
Putative nucleoside diphosphate kinase	NME2P1	0.0945427	0	0	0	503.974	0	0	513.025	177.546	147.111	0	0	123.676
Periplakin	PPL	0.312243	11638.5	7424.54	5372.07	6377.45	5991.44	5026.16	8147.55	7804.63	7552.61	7802.19	5752.51	4752.93
Gasdermin-E	GSDME	0.441099	0	0	0	0	0	0	0	0	168.24	0	0	0
Neuropilin-2	NRP2	0.595487	0	0	0	0	0	198.644	0	0	0	0	0	152.844
Sorting nexin-3	SNX3	0.943254	3259.44	1878.19	2795.72	3113.31	2350.32	2191.5	3082.97	2210.47	3515.61	3838.35	1250.63	2997.4
Protein O-GlcNAcase	OGA	0.430632	0	487.039	476.544	291.507	364.707	371.863	480.042	567.938	893.184	558.034	423.496	508.854
Vinexin	SORBS3	0.135104	553.911	616.156	1561.76	291.498	517.548	607.135	810.957	990.616	1401.68	475.546	540.026	835.45
Heterogeneous nuclear ribonucleoprotein Q	SYNCRIP	0.500935	44929.4	29249.8	29453	32842.7	21902.5	29201.7	30699.9	28446.4	26196.5	32279.1	27163.4	25227.8
Protein-tyrosine sulfotransferase 1	TPST1	0.0354321	257.231	234.614	101.036	538.402	333.396	280.497	291.557	129.949	95.4377	764.981	358.98	520.75
Ran-binding protein 6	RANBP6	0.168527	3508.69	4121.07	4915.52	2568.19	2750.55	2345.82	3073.64	4685.9	5491.82	1610.97	4084.93	3567.64
GDP-mannose 4,6 dehydratase	GMDS	0.209712	0	0	0	0	0	0	0	199.055	149.167	141.502	0	0
Gremlin-1	GREM1	0.00119448	6867.77	2078.72	3690.01	13305.3	14344.7	26056.7	4228.26	2637.65	5412.46	20870.6	16257.6	23945.3
Multifunctional procollagen lysine hydroxylase and glycosyltransferase LH3	PLOD3	0.840403	15780.9	11517.9	12628.1	14792.8	13179	13035.5	15158.9	13094.1	9527.37	13213.9	11671.5	12717.4
Eukaryotic translation initiation factor 4E type 2	EIF4E2	0.22506	279.744	651.305	496.206	464.253	637.071	634.073	739.723	774.768	626.582	537.233	704.193	643.415
Protein diaphanous homolog 1	DIAPH1	0.281407	0	501.381	376.882	914.781	1185.01	470.547	497.813	402.565	505.935	822.93	1146.62	655.135
Selenoprotein F	SELENOF	0.866355	896.888	437.677	232.83	566.734	375.481	334.523	647.455	282.023	238.618	421.229	206.625	424.19
Kelch-like protein 41	KLHL41	0.0770666	425964	257917	266107	269707	179632	184763	259763	220888	232486	222486	185814	169073
Perilipin-3	PLIN3	0.0581253	223195	161015	166284	173101	142294	127355	172612	118783	155427	124847	114709	115994
Importin subunit alpha-7	KPNA6	0.397714	312.2	446.711	663.205	499.599	464.3	520.749	169.718	317.5	462.756	228.057	259.212	600.237
Sushi repeat-containing protein SRPX2	SRPX2	0.036159	43144.5	26097.5	28898	60388	45440.3	63838.6	40647.1	29838.9	22622.3	39210.2	33855.8	30509.9
UDP-glucose 6-dehydrogenase	UGDH	0.0725379	809.9	1845.32	1972.02	1701.1	1713.15	1654.33	2062.75	2518.45	2554.81	2651.01	2386.8	2643.81
Leupaxin	LPXN	0.402342	457.168	664.065	162.994	0	214.186	382.41	160.854	336.904	317.009	219.127	506.297	560.048
Catenin delta-1	CTNND1	0.0124777	3901.42	4407.7	3678.05	3373.84	3583.34	2391.94	6089.11	4378.98	4635.89	3342.84	3012.1	2921.37
Eukaryotic translation initiation factor 1b	EIF1B	0.840194	5259.09	3013.75	5554.12	6782.38	6570.66	2479.2	4756.8	5033.5	2844.55	5376.78	4626.01	6116.64
Sorting nexin-2	SNX2	0.611939	0	1007.11	747.234	188.059	896.742	438.263	429.202	946.857	778.671	429.535	592.65	830.676
General vesicular transport factor p115	USO1	0.0410738	9844.19	12954.5	13813.5	15143.2	17764.4	15957.8	9754.01	15731	18446.1	20518.8	23625.4	19950.4
Target of Myb1 membrane trafficking protein	TOM1	0.670998	16668.3	7536.88	6070.26	10107	8794.97	8324.18	11629.5	9826.88	8195.08	8429.97	7822.39	5913.1
Histone H2B type 1-K	H2BC12	0.329251	874.728	475.495	357.616	265.243	772.309	424.234	343.398	0	278.739	290.518	302.446	383.157
Eukaryotic translation initiation factor 5B	EIF5B	0.533483	0	141.648	623.312	0	299.281	664.167	155.074	826.594	1115.76	198.668	1324.35	346.417
Endothelial differentiation-related factor 1	EDF1	0.710194	22065.3	10569.7	8515.98	12111.2	9305.92	8024.92	13770.3	7981.4	9974.93	10431.9	10101.5	8935.29
DnaJ homolog subfamily A member 2	DNAJA2	0.686583	0	610.427	753.927	0	638.699	732.331	527.116	567.866	850.642	307.978	444.848	489.333
Protein CutA	CUTA	0.335039	47235.2	30244.5	23391.2	30493.6	30043.3	31835.5	26543.9	27977.4	20779.8	24080.2	22446.6	28779.8
Prefoldin subunit 1	PFDN1	0.566257	6863.74	4742.71	4808.5	4792.59	4041.27	5034.29	4859.88	5408.65	5668.67	5944.83	4483.12	5041.98
Nucleolar protein 3	NOL3	0.38079	0	533.205	768.941	659.808	664.604	896.985	534.769	409.359	815.329	1575.17	688.427	949.06
Glycosaminoglycan xylosylkinase	FAM20B	0.0011979	3573.7	2560.91	3244.2	1957.19	1073.26	1085.92	1713.48	1814.75	1218.21	1017.37	949.132	893.641
WD repeat-containing protein 1	WDR1	0.0655301	128221	89421.5	105284	66591.3	72141.6	90073.9	86698.2	103165	91737.7	78253.2	92104.3	81460.6
Multiple epidermal growth factor-like domains protein 6	MEGF6	0.0013017	0	0	0	2037.49	1208.46	1062.92	0	0	0	288.396	0	158.552
LIM domain-binding protein 3	LDB3	0.427809	5841.53	6527.47	6685.19	8501.37	4026.78	4284.12	7754.72	3328.61	4904.44	5642.42	3306.09	3226.07
ICOS ligand	ICOSLG	0.0938766	33765.5	11779.9	8155.08	9439.33	7145.41	6785.14	10208.8	9614.03	4771.51	5369.41	5849.01	3981.62
Huntingtin-interacting protein 1-related protein	HIP1R	0.489283	0	174.593	149.081	192.489	204.06	0	187.151	238.32	223.668	243.795	330.433	196.165
Obscurin-like protein 1	OBSL1	0.0828776	0	0	142.955	0	0	0	128.948	151.067	191.232	0	0	155.215
Clustered mitochondria protein homolog	CLUH	0.404961	0	396.859	359.8	196.671	0	192.519	664.973	391.996	575.074	471.143	342.235	342.897
Cullin-associated NEDD8-dissociated protein 2	CAND2	0.327571	0	0	117.087	0	0	0	0	194.662	132.211	0	381.202	195.883
A disintegrin and metalloproteinase with thrombospondin motifs 4	ADAMTS4	0.000938885	2676.79	2196.38	2338.59	7471.75	5473.36	7033.53	3724.16	4185.88	2421.61	4731.81	3765.97	4049.06
CCR4-NOT transcription complex subunit 3	CNOT3	0.432115	1373.77	2135.25	1392.02	1958.51	2141.21	1834.25	1941.33	2266.06	1285.68	2615.18	1894.28	1967.87
Gamma-glutamylcyclotransferase	GGCT	0.27312	50946.8	13246.7	9991.41	16689.6	12577.7	13331.9	16766.9	10986.3	5321.86	7175.29	8890.98	7787.29
Reticulon-2	RTN2	0.595142	0	0	0	0	0	0	107.762	0	0	0	159.222	0
Zinc finger protein ZPR1	ZPR1	0.545166	7350.61	3807.3	4500.74	3791.67	4936.77	5072.25	4272.47	5023.84	6061.45	5479.42	6183.3	6059.4
Semaphorin-7A	SEMA7A	5.18704e-05	66303.1	39558.6	29513.3	319830	244429	224205	42428.6	41875.2	32373.2	268979	142931	187482
Programmed cell death protein 6	PDCD6	0.688486	231.243	667.047	462.276	644.144	496.821	264.198	744.456	579.98	476.069	647.881	614.76	376.086
Tubulin-specific chaperone A	TBCA	0.217885	89193.8	58311.1	57146.4	38794	46511.2	51580.1	40041.4	55333.5	54438.2	74208.8	46575.7	49096.6
V-type proton ATPase subunit G 1	ATP6V1G1	0.139872	1670.08	3088.03	2662.22	2886.07	2651.84	2639.62	2399.01	2208.31	3067.4	3222.44	3352.16	4259.45
Vacuolar protein sorting-associated protein 4B	VPS4B	0.00552283	0	140.79	215.593	0	0	0	230.318	343.099	418.939	154.836	326.989	294.916
Breast carcinoma-amplified sequence 1	BCAS1	0.0211921	1089.48	1058.58	661.039	640.94	5377.61	4163.65	885.186	469.232	1086.95	6009.56	4457.98	5060.93
Core histone macro-H2A.1	MACROH2A1	0.345419	648.951	460.891	473.04	559.756	1324.72	681.695	397.577	663.727	468.057	443.142	981.594	741.522
Adapter SH3BGRL	SH3BGRL	0.0170217	19405.5	21026.6	20082.1	18885.2	16021.8	15981.4	14686.5	17269.8	15716.5	12710.1	16622.3	14831.6
Filamin-B	FLNB	0.930681	61243	64835.4	82026.8	44239.7	68655.8	91005	45561.5	69587.3	67727.9	49737.7	55865	86771.2
NADH dehydrogenase [ubiquinone] iron-sulfur protein 6, mitochondrial	NDUFS6	0.1348	1218.5	741.505	746.393	623.204	654.513	449.507	1385.31	613.347	862.572	1117.46	955.205	929.772
Citrate synthase, mitochondrial	CS	0.853585	711.279	1688.59	1580.4	888.935	2044.96	1257.36	715.514	1535.43	956.467	1209.25	1057.11	1408.7
Sperm-associated antigen 7	SPAG7	0.00264677	398.233	371.504	160.737	0	0	0	99.089	0	0	0	0	0
Vesicle-trafficking protein SEC22b	SEC22B	0.323958	82497.7	52866.1	48051.4	60018.6	52045.6	18567.9	11912.9	46146.4	37927.4	65197.9	48506.7	47418.7
Transforming acidic coiled-coil-containing protein 1	TACC1	0.012172	0	175.489	237.688	0	0	0	295.213	195.083	95.4311	144.179	149.771	157.099
Vacuolar protein sorting-associated protein 26A	VPS26A	0.237014	23681	17913.7	14272.2	13972.6	16879.6	13073.4	15966.7	14873.8	15549.8	14809.8	13827.9	14294.3
Cytokine receptor-like factor 1	CRLF1	0.0101087	3540.57	2240.06	147.969	21447.7	21005.1	25948.2	2130.75	130.485	255.242	13110	4463.58	12209.3
PC4 and SFRS1-interacting protein	PSIP1	0.336002	0	137.164	0	0	0	0	357.382	0	175.017	0	122.234	490.431
Glypican-4	GPC4	0.000204971	1107.3	769.241	954.867	240.32	270.531	266.005	317.978	234.244	389.727	200.119	278.818	346.349
Ceroid-lipofuscinosis neuronal protein 5	CLN5	0.00706303	3664.18	4437.82	3874.94	3835.86	7081.49	6332.66	6856.15	8369.06	7002.23	7003.67	9551.38	10308.7
Heat shock factor-binding protein 1	HSBP1	0.207497	4542.63	3494.57	2508.8	4170.79	1533.9	848.084	5285.29	3049.58	3821.16	2923.72	2168.44	1957.78
KH domain-containing, RNA-binding, signal transduction-associated protein 3	KHDRBS3	0.0623016	1062.78	283.519	194.133	458.515	699.483	595.548	350.947	324.648	168.947	123.271	148.612	190.105
RNA-binding motif protein, X-linked-like-2	RBMXL2	0.964522	1917.08	2043.53	1536.28	2231.4	2265.39	1281.28	2421.14	2444.37	1218.19	1660.56	1761.37	1773.59
Barrier-to-autointegration factor	BANF1	0.83062	15011	16009.6	12977.3	11724.4	11632.6	15538.4	16512.2	17294.7	10207.9	15158.3	12587.7	13331.2
Splicing factor 3B subunit 1	SF3B1	0.276677	6698.2	4510.65	4299.54	3754.93	4497.91	3642.73	5851.65	5843.97	3793.85	3924.35	3975.42	4419.18
Cold shock domain-containing protein E1	CSDE1	0.118336	16379.8	12962.6	13199.2	12147.6	10741.5	8356.58	18133.5	12419.7	17754.5	14785.3	7812.65	10557.9
Low-density lipoprotein receptor-related protein 6	LRP6	0.530557	466.206	355.977	0	501.923	401.194	268.726	145.449	127.849	361.393	394.026	385.029	353.337
Acyl-protein thioesterase 1	LYPLA1	0.499002	0	647.441	257.041	291.763	240.191	253.451	473.304	383.194	780.755	187.771	158.349	147.921
Protein CREG1	CREG1	0.0138789	12383.8	7077.81	8083.8	5751.7	6171.35	4723.63	12525	10055.8	9050.16	8859.19	9820.36	8501.15
Serpin B7	SERPINB7	0.495655	2203.45	1441.55	2055.85	2468.61	1905.23	1957.93	2235.94	2066.96	2747.78	4006.45	1979.01	2086.62
U5 small nuclear ribonucleoprotein 200 kDa helicase	SNRNP200	0.505234	0	862.138	808.442	405.232	790.293	717.795	282.497	1225.12	1117.75	507.73	1648.32	876.758
TIP41-like protein	TIPRL	0.105289	7162.96	4538.66	5302.93	3834.81	3889.53	4593.25	6533.48	4440.03	6392.12	4872.31	4177.37	4005.86
Protein phosphatase 1B	PPM1B	0.366522	206.807	215.688	256.335	116.769	180.884	230.116	128.859	167.914	339.194	141.915	131.459	152.518
Protein XRP2	RP2	0.876652	371.705	467.967	404.266	237.648	266.928	331.303	164.915	777.841	340.597	359.195	887.429	141.764
Cartilage-associated protein	CRTAP	0.0246417	3736.37	2232.95	3020	6358.81	5089.03	5057.23	5266.85	2674.33	3531.16	7690.17	5520.05	5062.16
Paralemmin-1	PALM	0.094742	809.49	606.104	807.427	721.019	959.262	871.554	461.466	395.33	683.435	1124.04	864.402	583.423
Renin receptor	ATP6AP2	0.0267594	9217.04	6628.53	9026	15806.6	8551.44	17400.6	14466.9	15962.3	12004.5	24750.1	15105.2	17605.3
Eukaryotic translation initiation factor 3 subunit G	EIF3G	0.655344	30523.7	13953.6	20977.5	22070.9	22891.6	18333.8	19292.1	25732.8	16899.6	21794.7	17047.8	11534.8
Eukaryotic translation initiation factor 3 subunit J	EIF3J	0.115999	10294.5	10078.2	10362.8	4405.78	6027.35	7571.48	7242.84	10319.1	10446.3	5329.88	11021.9	9214.14
26S proteasome non-ATPase regulatory subunit 10	PSMD10	0.0339266	1341.86	2849.46	4042.19	2099.64	924.166	2180.8	4238.6	3740	4470.6	5124.21	4522.61	4032.63
Isocitrate dehydrogenase [NADP] cytoplasmic	IDH1	0.00381432	27236.5	30676.8	35081.7	29302.3	24178.6	26746.5	31820.2	36038.7	39819.2	41940.1	39741.6	40664.4
Attractin	ATRN	0.44208	58336.9	29096.2	20225.7	34714.9	35844.9	40081.1	17927.9	23287.1	29249.7	21636.8	42754.7	25860.6
Serine hydrolase RBBP9	RBBP9	0.0472666	7153.54	6140.5	7667.86	3584.07	4815.28	5492.61	5604.39	5700.75	7287.39	4661.92	5365.43	5922.96
Signal transducing adapter molecule 2	STAM2	0.329026	0	187.14	147.637	190.009	0	190.299	0	119.769	134.973	0	0	0
PRA1 family protein 3	ARL6IP5	0.600482	1452.46	1825.77	1699.6	922.863	2336.01	2003.48	1889.99	2795.72	2220.61	1295.72	4377.39	2153.17
Dysferlin	DYSF	0.00476055	15863.7	15424.7	13382.4	11073.1	13723.2	13550.6	9713.79	11675.3	10564.6	10616.4	10354.1	10938.5
Pre-mRNA-splicing factor SPF27	BCAS2	0.571169	845.168	627.26	863.687	884.343	835.823	638.434	936.077	954.082	755.852	1101.3	794.796	838.075
Dynactin subunit 3	DCTN3	0.00159884	2994.99	2732.12	2496.8	1615.95	1377.21	1997.89	2007.22	2043.37	2441.43	1442.52	766.695	857.067
DnaJ homolog subfamily C member 8	DNAJC8	0.940649	5051.58	4219.84	2627.27	3445.52	4117.16	3075.84	4605.29	3615.42	2597.5	3758.6	3344.15	3167.87
Survival of motor neuron-related-splicing factor 30	SMNDC1	0.329979	612.184	369.741	245.63	399.779	401.403	315.492	198.143	327.38	229.695	495.969	479.155	254.245
Tetraspanin-9	TSPAN9	3.86549e-05	700.352	1258.75	950.761	331.546	257.479	284.088	471.809	615.562	542.202	192.664	137.489	109.186
Flotillin-1	FLOT1	0.019038	387.076	830.695	642.372	6093.84	503.754	6985.52	500.256	555.639	631.473	4177.34	4854.97	5466.36
Triple functional domain protein	TRIO	0.276851	610.167	424.212	455.365	831.506	337.806	301.542	1212.53	599.851	1179.83	1100.2	352.36	349.173
Glutaredoxin-3	GLRX3	0.79962	18063.5	13117.6	15530.6	13697.7	13549.1	16758.7	15062.5	13461.9	15510	14904.1	15824.8	16381.3
Keratin, type I cuticular Ha4	KRT34	0.441099	657.037	0	0	0	0	0	0	0	0	0	0	0
Ribosomal L1 domain-containing protein 1	RSL1D1	0.234374	2980.2	588.618	159.307	1033.83	0	0	1891.4	638.416	147.39	317.625	129.056	0
Stanniocalcin-2	STC2	0.332795	441569	218731	174671	253177	228626	236731	216713	230785	207488	175119	153282	197628
Probable cytosolic iron-sulfur protein assembly protein CIAO1	CIAO1	0.434458	1841.97	2249.59	2694.41	1898.98	2411.92	1372.9	2664.38	1963.6	1756.76	1818.32	1822.21	1497.45
N(G),N(G)-dimethylarginine dimethylaminohydrolase 1	DDAH1	0.0182561	26152.9	14747.4	13640.4	12434.4	12943.3	14071.6	13397.1	16241.5	13275	25251.1	24552	22892.4
Galactosylgalactosylxylosylprotein 3-beta-glucuronosyltransferase 3	B3GAT3	0.279599	0	315.625	367.515	453.194	477.385	634.67	547.839	442.129	425.066	753.886	563.431	619.565
Microtubule-actin cross-linking factor 1, isoforms 6/7	MACF1	0.468701	400.56	1640.9	273.61	0	766.263	642.037	0	1734.02	612.79	0	0	316.865
Protein transport protein Sec24D	SEC24D	0.355149	796.868	1536.2	2174.5	1808.44	1464.54	1681.36	1799.14	2184.84	1389.87	1828.2	2290.88	2538.28
Neurofascin	NFASC	0.0197268	4697.85	2845	2387.28	2974.84	1883.81	2119.78	2718.33	2181.68	2006.39	1739.99	1030.3	1239
E3 UFM1-protein ligase 1	UFL1	0.24135	0	0	0	0	0	0	0	105.652	82.5981	0	137.207	0
Sorbin and SH3 domain-containing protein 2	SORBS2	0.932311	11182.7	2434.42	8655.33	7014.13	7170.03	4186.62	10244.3	4085.61	10498.1	6549.39	7224.54	4760.18
UBX domain-containing protein 7	UBXN7	0.442651	0	244.817	374.351	329.846	318.809	243.929	350.809	228.746	236.194	266.195	418.807	390.23
Pyridoxal phosphate homeostasis protein	PLPBP	0.0134379	2398.21	2078.56	3195.38	1676.53	1607.45	1997.13	2587.15	3192.29	4316.27	4241.71	2814.05	3429.9
Dickkopf-related protein 1	DKK1	0.0054294	676.955	479.63	556.676	882.596	988.91	964.643	450.483	325.76	651.372	993.112	924.504	1533.67
Pre-mRNA cleavage complex 2 protein Pcf11	PCF11	0.0109556	2401.82	2992	671.405	724.576	353.197	673.275	832.623	1605.24	0	0	0	0
Endonuclease domain-containing 1 protein	ENDOD1	0.455066	567.642	908.263	726.12	436.36	590.63	917.599	837.914	1288.68	628.758	514.014	712.986	632.145
Glutaminase kidney isoform, mitochondrial	GLS	0.521495	2172.7	2441.72	3626.86	2687.94	2543.56	2519.16	3108.47	2524.91	3506.17	3280.79	2526.17	4029.43
Actin-binding LIM protein 3	ABLIM3	0.068643	0	111.228	0	0	0	0	139.774	136.954	155.023	178.161	125.975	0
AP-2 complex subunit alpha-2	AP2A2	0.11256	3949.76	4577.76	5308.64	4220.11	5757.29	5885.07	6127.1	5798.85	5804.56	5394.26	6094.35	6145.28
Protein transport protein Sec31A	SEC31A	0.129083	19642.2	11308.6	15958.9	12831.2	12047.1	14275	18206.2	16711.8	19668.9	18637.6	16879.2	15632.9
Calsyntenin-1	CLSTN1	0.0025886	76878.3	43433.4	33287.4	110619	102041	108304	47905.4	47429.5	40357.7	105892	87096.7	92454.9
Protein HEXIM1	HEXIM1	0.916627	0	119.114	116.345	0	296.691	0	0	218.465	0	0	140.411	0
Serine protease 23	PRSS23	2.89116e-05	7042.86	6020.17	9144.25	51947	44592.8	45029.2	2720.2	5563.74	4770.28	22189.9	12075.7	22367.8
SR-related and CTD-associated factor 4	SCAF4	0.431373	358.414	216.617	186.278	304.822	244.629	166.387	162.984	119.844	235.859	198.404	209.532	238.999
Zinc finger protein-like 1	ZFPL1	0.459618	0	452.45	510.363	1740.2	797.65	269.676	195.486	471.591	369.194	259.246	472.77	464.313
Gamma-aminobutyric acid receptor-associated protein	GABARAP	0.200177	6933.87	1843.29	3819.81	2030.71	2165.55	587.994	3971.61	2052.67	2075.95	3598.31	4267.12	2443.6
NADH dehydrogenase [ubiquinone] 1 alpha subcomplex subunit 7	NDUFA7	0.441099	0	0	0	0	0	0	349.546	0	0	0	0	0
Vesicle-associated membrane protein 5	VAMP5	0.000839369	2188.38	1975.21	1123.38	702.091	851.169	788.55	978.108	1238.65	737.021	482.071	417.99	471.514
Reticulon-3	RTN3	0.456936	0	338.429	672.095	0	562.806	331.98	418.994	1119.35	789.909	398.761	1600.95	566.587
Starch-binding domain-containing protein 1	STBD1	0.472556	0	187.97	228.724	191.135	226.04	259.47	124.943	168.114	266.862	249.819	173.906	152.176
Zinc finger Ran-binding domain-containing protein 2	ZRANB2	0.546052	0	295.663	0	0	0	0	0	197.583	143.756	0	337.792	0
Sorting nexin-4	SNX4	0.202443	0	136.126	121.054	159.424	0	0	199.148	118.893	197.58	199.876	129.072	139.182
Luc7-like protein 3	LUC7L3	0.601719	1219.89	1372.31	0	267.189	1220.8	1252.7	693.686	851.141	654.994	0	260.15	753.379
Golgi SNAP receptor complex member 1	GOSR1	0.372976	0	245.972	200.088	237.943	190.121	192.929	233.021	258.134	308.628	340.792	337.362	254.399
Cyclin-D1-binding protein 1	CCNDBP1	0.595681	0	0	123.2	0	0	0	0	0	136.073	0	0	0
Vesicle-associated membrane protein-associated protein B/C	VAPB	0.237452	9729.29	6907.96	6364.79	6241.84	6008.82	6639.11	6146.35	6082.34	5574.38	5775.35	1190.5	5429.02
SNARE-associated protein Snapin	SNAPIN	0.126854	313.509	767.998	602.69	821.59	739.037	613.103	1045.11	772.957	1071.91	1172.61	721.244	826.17
Myelin protein zero-like protein 1	MPZL1	0.111287	580.175	0	0	236.283	0	0	0	0	0	236.016	323.803	237.264
Peptidyl-prolyl cis-trans isomerase FKBP9	FKBP9	0.783707	22306.7	8666.18	7855.15	10527.9	9611.01	10979.7	13009.4	7725.69	8908.44	10067.6	7877.58	8599.43
CUGBP Elav-like family member 2	CELF2	0.133874	253.666	535.49	1556.65	616.591	1039.74	1380.18	1372.51	1365.03	1766.99	1302.43	2049.71	1805.54
6-phosphogluconolactonase	PGLS	0.000933463	42433	34004.6	34007.4	27064.8	26377.7	27445.1	32644.4	33807.8	32878.9	23028	27152.1	24302.5
Transforming acidic coiled-coil-containing protein 2	TACC2	0.466491	0	363.513	403.938	0	198.035	178.688	365.391	297.749	498.967	338.117	452.417	327.947
Tripartite motif-containing protein 16	TRIM16	0.698385	0	542.452	704.292	185.377	393.292	411.183	266.02	1201.83	1229.41	0	919.629	672.385
Acyl-protein thioesterase 2	LYPLA2	0.412357	383.534	214.455	513.61	0	243.51	328.039	368.492	141.755	433.09	435.793	262.978	313.259
Importin-7	IPO7	0.855146	575.165	1977.2	2351.6	884.941	1858.35	2044.28	621.948	3425.88	3560.72	323.465	2479.83	1531.1
E3 ubiquitin-protein ligase ARIH2	ARIH2	0.454463	0	0	122.362	0	0	0	0	125.207	227.654	0	121.575	0
Growth/differentiation factor 11	GDF11	0.165444	3203.44	2717.59	2824.05	987.321	4031.43	4971.28	1357.17	779.815	2236.45	1364.28	855.823	1522.4
Phosphoacetylglucosamine mutase	PGM3	0.0308719	2064.67	2358.58	2993.13	3644.29	1857.26	2768.91	2423.44	3464.02	4658.05	5940.52	4804.61	4828.54
Activator of 90 kDa heat shock protein ATPase homolog 1	AHSA1	0.329924	25777	13932.8	12422.3	13295.5	13293.6	9724.26	17812	16228.1	17667.9	18938.9	13678.8	12648.5
A disintegrin and metalloproteinase with thrombospondin motifs 2	ADAMTS2	0.233045	0	397.361	243.409	707.994	603.96	528.602	175.732	313.309	291.553	1101.82	554.845	799.17
Xylosyl- and glucuronyltransferase LARGE1	LARGE1	0.143949	249.489	139.054	109.501	492.608	457.637	276.381	243.914	180.307	160.559	338.627	128.853	549.613
Formin-like protein 1	FMNL1	0.710608	1585.84	1801.03	414.269	5824.23	340.962	121.48	13097	3661.53	397.207	7635.51	1888.61	371.38
Pantetheinase	VNN1	0.507407	0	192.241	0	0	0	0	0	367.789	0	0	175.322	262.548
Persulfide dioxygenase ETHE1, mitochondrial	ETHE1	0.790415	386.595	176.954	125.982	421.741	268.359	0	309.63	164.189	132.877	613.859	0	160.086
Fatty acid CoA ligase Acsl3	ACSL3	0.753243	556.902	597.242	664.762	445.725	576.065	451.529	655.513	395.462	560.513	173.782	636.297	671.116
STAM-binding protein	STAMBP	0.0315215	974.197	1421.26	1220.93	1349.99	1705.33	1396.37	1960.22	1805.25	1440.49	2226.67	1947.91	1618.83
Follistatin-related protein 3	FSTL3	7.60408e-06	30952.6	22812.7	19500.8	108561	90586.6	116876	20795.3	18749	24069.5	105054	79416.7	68373.1
Probable bifunctional dTTP/UTP pyrophosphatase/methyltransferase protein	ASMTL	0.00819969	1107.69	1538.43	1906.94	751.455	712.721	1003.41	2304	1414.06	1980.1	1229.31	1126.04	1375.02
Serine/threonine-protein kinaseR1	OXSR1	0.127778	20501.1	15826.7	16662.4	26285.4	21935.5	17339.7	17502.3	18132.7	18089.2	26465.6	22323.4	20175.1
Heat shock 70 kDa protein 4L	HSPA4L	0.359455	577.796	595.683	380.552	1019.09	1122.58	817.523	165.234	657.816	231.697	2267.53	1516.79	147.715
U6 snRNA-associated Sm-like protein LSm8	LSM8	0.860111	6449.88	5847.79	4007.82	4896.36	4906.97	4574.83	5962.04	5800.8	4354.69	5908.59	5207.67	4305
AP-2 complex subunit alpha-1	AP2A1	0.00550046	24586.5	22512.1	23683	26311	29672.4	27850.3	26402.5	28201.5	25338.4	29752.2	38902.8	32396.1
Antiviral innate immune response receptor RIG-I	RIGI	0.470593	0	649.784	1257.56	0	178.746	681.675	492.703	2852.58	891.17	335.98	2036.96	485.392
Double-stranded RNA-binding protein Staufen homolog 1	STAU1	0.00174598	2801.19	3821.55	2334.85	7126.88	8917.94	4087.1	4340.29	3972.77	4998.53	14192.4	13493.9	8570.58
Caveolae-associated protein 2	CAVIN2	0.409364	33185	26487.3	21233.2	18992.8	28781.6	20161	24594.7	23917.4	26801	18443.6	21618.5	23775.5
BAG family molecular chaperone regulator 2	BAG2	0.494706	8408.26	5830.33	7492.93	8307.78	3238.48	4776.42	10532.7	5186.6	6751.95	7921.97	3368.51	4744.26
BAG family molecular chaperone regulator 3	BAG3	0.677429	21139.1	12775.5	15833.4	20741.9	15668.7	17091.6	27341.9	15545.3	16635.8	25808.1	17504.5	18705.2
Quinone oxidoreductase-like protein 1	CRYZL1	0.257441	482.84	1531.78	959.104	2246.03	983.349	1973.03	990.065	715.87	882.382	1366.66	711.208	869.489
Apoptosis-inducing factor 1, mitochondrial	AIFM1	0.0168544	8119.37	6374.85	9139	10496.7	10204.8	10723.3	11515	12716.2	14813.3	13285.3	10099	9366.98
Echinoderm microtubule-associated protein-like 2	EML2	0.597767	652.964	834.158	1008.66	538.472	639.812	740.216	501.319	782.262	723.247	694.52	903.781	458.309
Serine/threonine-protein kinase LATS1	LATS1	0.531052	489.719	369.344	225.04	447.418	224.302	340.97	476.519	163.264	120.703	434.794	276.263	341.08
Uridine diphosphate glucose pyrophosphatase NUDT14	NUDT14	0.511317	0	434.116	318.079	261.708	256.545	360.771	233.269	289.138	470.388	423.526	358.899	278.555
3'(2'),5'-bisphosphate nucleotidase 1	BPNT1	0.144512	11105.2	9161.72	11024.2	11823.3	7390.85	8136.84	7260.92	7930.55	7488.44	9448.38	7339.38	6450.06
N(G),N(G)-dimethylarginine dimethylaminohydrolase 2	DDAH2	0.434546	31682.9	23050.7	29193.4	17494.1	19375.9	28946.1	18632.9	20504.4	27665.9	18608.2	24993.4	24263.6
Thioredoxin domain-containing protein 12	TXNDC12	0.315115	9644.31	10078.3	7767.72	9469.22	9828.92	9881.54	12983.1	11537.1	8415.04	12497.7	10278.2	11038.4
Integrin beta-like protein 1	ITGBL1	0.000680213	159671	103421	58448.9	344379	317103	277256	67189.8	77166.1	64444.2	186854	148380	161219
EGF-containing fibulin-like extracellular matrix protein 2	EFEMP2	0.293676	53662.6	23345.9	13974.7	51544.6	43254.1	41467	30889.7	28435.9	19778.5	40603.4	32746	27599.1
Reversion-inducing cysteine-rich protein with Kazal motifs	RECK	0.00405222	610.339	339.796	278.473	1178.21	1404.06	1028.04	685.405	445.586	304.073	1131.28	868.944	1083.89
Diphosphoinositol polyphosphate phosphohydrolase 1	NUDT3	0.42591	3157.31	3286.85	1860.31	1005.92	1442.11	1732.65	1600.31	874.88	3659.26	2990.2	1158.88	2204.03
Molybdopterin synthase catalytic subunit	MOCS2	0.146554	838.229	907.801	1098.1	914.655	652.084	289.52	872.463	1469.46	1678.49	1893.74	810.19	949.725
Actin-like protein 6A	ACTL6A	0.045282	332.743	594.029	512.673	610.476	614.143	772.639	750.911	737.533	647.361	888.448	640.581	904.817
Molybdopterin synthase sulfur carrier subunit	MOCS2	0.356759	815.311	265.005	407.466	442.447	331.852	444.593	112.222	433.173	439.525	315.964	192.26	166.906
Cytochrome b5	CYB5A	0.0470079	2580.28	1484.81	2060.17	1047.61	1204.6	1540.5	1188.07	1394.21	962.936	1308.83	864.761	1258.71
L-lactate dehydrogenase A chain	LDHA	0.94358	892933	514573	479750	646683	499368	497740	1166270	544497	418127	751853	528263	508702
Aldehyde dehydrogenase 1A1	ALDH1A1	0.495954	339811	191854	189564	286083	202255	262656	328043	176362	206549	172911	183552	189311
NADH-cytochrome b5 reductase 3	CYB5R3	0.984219	359.547	654.685	795.344	219.435	647.507	825.904	242.058	883.824	640.029	417.006	980.103	442.694
Glutathione reductase, mitochondrial	GSR	0.488307	91473.9	57449.1	53741.3	68520.6	54800.2	47564.4	69771.9	61987.2	53213	56784.8	51262.9	47504.4
Superoxide dismutase [Cu-Zn]	SOD1	0.648233	238085	126611	98817.1	136380	123145	132306	130263	121011	111639	125044	98052.2	116876
Coagulation factor XIII A chain	F13A1	0.530861	1661600	817951	588637	906062	641989	490465	868697	713722	591284	808999	588470	511165
Purine nucleoside phosphorylase	PNP	0.495446	18965.4	15764.1	10031.9	15199.1	16222	12114.9	11342.8	12555.7	10787.9	17804.4	18203	11104
Hypoxanthine-guanine phosphoribosyltransferase	HPRT1	0.879486	16310.7	11421.2	10123	13144.4	12866	9072.71	12162.4	12691.3	12016.9	12332.1	13563.5	12669.9
Aspartate aminotransferase, mitochondrial	GOT2	0.719589	34755.3	20951.3	15484	24623.5	17098	13481.4	22703.8	16633.8	13551.3	23104.5	16822.1	16651.2
Phosphoglycerate kinase 1	PGK1	0.867296	147610	138222	169892	115277	129537	166780	118059	152130	164216	119776	160142	160897
Adenylate kinase isoenzyme 1	AK1	0.123449	86145.8	48163.5	51672	42165.7	21823.2	45639.1	42677.4	34160.8	50460.5	36825.1	28511.3	35927.1
Prothrombin	F2	0.733078	2210.54	1544.99	463.292	1170.36	555.034	582.83	758.174	2380.15	825.686	711.93	1232.11	1087.22
Complement C1r subcomponent	C1R	0.233445	817931	510490	397853	748666	721912	747743	528526	625359	383699	554651	566450	460414
Plasminogen	PLG	0.992017	1840.08	2004.71	965.508	1648.02	1673.45	1239.21	1109.85	3219.19	1176.41	1303.42	2209.7	1514.76
Urokinase-type plasminogen activator	PLAU	6.0688e-07	68007.5	78476.4	77581.4	353064	352590	384010	102273	77711.5	117136	486918	351903	397773
Tissue-type plasminogen activator	PLAT	0.00185585	9670.97	5714.84	7834.74	16911.7	12316.4	18637.8	14092.8	16848.1	13180.9	19301.1	16808.2	21250.4
Complement factor B	CFB	0.000969104	1869.92	1741.92	2091.3	5824.38	12386.2	12292.9	1252.27	2912.32	2734.45	4213.51	4754.11	4359.17
Argininosuccinate synthase	ASS1	0.248809	7158.66	8943.24	7335.4	10617.3	9613.9	6941.64	4364.42	7985.21	7845.55	6858.32	6487.16	5459.58
Antithrombin-III	SERPINC1	0.995029	23898	8491.42	2855.85	12973.8	9034.23	3243.63	11922.2	11799.5	3994.66	11677.5	8417.08	5281.32
Angiotensinogen	AGT	0.124734	73384	38154.8	30662	32377.4	32177.6	32294.3	36951.6	35317.3	29075.5	27601.2	26018.7	23409.5
Alpha-2-macroglobulin	A2M	0.820333	21063.6	14581.7	5194.78	11681.4	9570.35	10160.1	6104.88	29997.8	5012	7762.48	6846.29	7542.38
Complement C3	C3	0.953066	11838.8	18270.5	8648.13	8380.28	16577.8	6334.54	7747.46	30333.6	5633.75	11318.1	10227.5	12138.3
Metalloproteinase inhibitor 1	TIMP1	1.44913e-05	562318	463533	454142	1513300	1611850	2492070	361486	422730	403175	973293	977961	1267320
Cystatin-C	CST3	0.0171737	328527	247998	205560	332431	341108	340049	200943	237160	166799	261911	250993	237392
Cystatin-A	CSTA	0.0138704	3712.18	291.798	638.175	1255.8	0	229.029	208.251	291.158	442.944	0	0	0
Kininogen-1	KNG1	0.423792	2445.43	2490.27	1386.61	2111.98	1547.04	852.251	1394.64	2085.68	293.885	997.941	1403.81	556.077
GTPase KRas	KRAS	0.548194	0	203.759	369.051	236.792	205.457	231.853	257.505	224.035	225.78	215.547	204.808	152.791
Platelet-derived growth factor subunit B	PDGFB	0.0298261	1667.25	1069.52	797.147	2297.22	2268.65	640.444	476.337	282.576	438.325	1794.84	1094.72	945.632
Low-density lipoprotein receptor	LDLR	0.444241	61828.5	37781	28941.8	51015.4	43797.7	45143.8	39899.3	29145	34582.9	43745.6	27560.4	37469.3
Transforming growth factor beta-1 proprotein	TGFB1	2.62379e-06	5254.71	3508.08	2271.35	44978.7	34806.2	39694.1	2593.98	3159.59	1892	26937.2	20892.4	21064.2
Insulin-like growth factor II	IGF2	0.0440892	9157.44	11565.7	11581.8	12713	17502.3	23852.3	6759.33	6341.94	11617.1	10607.7	12584.4	19003.7
HLA class I histocompatibility antigen, B alpha chain	HLA-B	0.286168	36800.1	30907	31073.6	22806.6	25974.2	26869.2	14637.7	38067.6	17836.1	17473.8	28840	17056.6
Putative HLA class I histocompatibility antigen, alpha chain H	HLA-H	0.156825	676.819	346.045	416.137	263.473	594.887	847.475	0	1298.1	0	0	320.506	0
Collagen alpha-1(I) chain	COL1A1	0.000949566	4606610	2525570	2060730	7655460	7283950	8197970	2456090	2471550	2075670	5537690	4271200	4223290
Collagen alpha-1(II) chain	COL2A1	0.00249901	34284.7	15624.8	17151.5	71265.4	48889.2	61155.1	25274.6	20112.5	22928.8	37442.3	36348.4	34849.3
Collagen alpha-1(III) chain	COL3A1	0.074207	475402	275962	247988	286701	317489	354730	247740	244010	261651	224785	187308	221284
Alpha-crystallin B chain	CRYAB	0.238322	73866.4	51431.2	61589.4	49369.9	32091.3	43946.5	59086.6	40943.6	70286.1	57325.3	38624.3	55468.3
Keratin, type I cytoskeletal 14	KRT14	0.343967	30650.5	2648.22	1888.88	7809.05	1810.4	3413.42	4613.37	891.124	5699.62	1529.77	1128.05	897.318
Keratin, type II cytoskeletal 6A	KRT6A	0.37754	2957.45	0	105.368	264.847	0	0	0	155.462	170.544	0	0	0
Prelamin-A/C	LMNA	0.319355	2442610	1532300	1129940	1473330	1745790	1451440	1181430	1527100	1139370	863377	1473120	1108690
Troponin C, skeletal muscle	TNNC2	0.201364	23009.9	7853.41	6822.24	13474.4	4842.52	4017.85	11985	7305.32	6424.68	6038.73	3339.36	3095.99
Apolipoprotein A-I	APOA1	0.809098	13046.2	23163.5	12381.7	11073.3	25563.4	16481.8	5967.56	23316.7	10578	6847.84	19123.5	17746
Apolipoprotein E	APOE	0.363025	28677.4	48920.3	41578.3	46881.9	52593.3	61454.3	32874.5	55151.8	49106.9	34822.7	42358.3	46763.5
Fibrinogen gamma chain	FGG	0.496932	0	117.79	0	0	0	0	0	387.837	0	187.236	192.765	0
Beta-2-glycoprotein 1	APOH	0.971176	9332.33	1689.95	1589.32	10303.6	1803.75	1752.64	9308.03	2761.48	2242.11	9943.41	2543.34	2388.68
Fibronectin	FN1	3.49978e-05	1676350	1348850	1394130	3823170	4534470	5658730	954791	1394940	1464520	2931130	2883790	3266360
Retinol-binding protein 4	RBP4	0.627362	0	1519.42	637.642	266.58	1530.21	268.918	146.868	1845.05	940.251	429.604	1350.35	1446.53
Protein AMBP	AMBP	0.150633	874.99	3768.99	731.488	1179.25	3033.42	865.053	204.788	4297.84	914.014	133.613	139.14	512.956
Alpha-2-HS-glycoprotein	AHSG	0.989663	131956	327302	141316	100870	318620	165160	68278.7	340132	170084	101974	193327	218114
Transthyretin	TTR	0.47082	0	679.945	250.868	0	360.453	763.548	315.087	544.568	1426.03	420.136	801.671	1579.11
Albumin	ALB	0.595234	887799	1216860	593597	528393	1274440	646083	255298	1246310	346497	466041	773237	804649
Alpha-fetoprotein	AFP	0.937331	8124.54	22649.7	4749.54	6407.37	24327.6	8931.18	1487.17	28018.9	9982.19	7047.23	13607.1	15873.6
Vitamin D-binding protein	GC	0.976187	4436.2	16947.3	6949.26	3846.33	15321.5	6285.48	2185.55	21791.9	8757.92	6375.7	13652.3	9386.61
Transferrin receptor protein 1	TFRC	0.202886	17546	13964	5481.7	9056.33	6989.81	4305.85	8866.28	5915.7	3814.6	6716.89	4060.79	4061.55
Serotransferrin	TF	0.150053	168409	95781.8	70435.9	108135	75565	80516.9	53727	73631.6	21779	86808.6	47971.7	33793.5
Lactotransferrin	LTF	0.870828	45963.1	74405.3	45837.6	30111.5	107977	49163.6	10153.7	90733.4	52804.1	30153.9	51119.8	51866.3
Ferritin light chain	FTL	0.594139	1835.87	2381.99	2420.67	2027.33	3399.33	1355.06	1479.5	5082.35	4215.31	2773.37	3326.82	2486.36
Ferritin heavy chain	FTH1	0.769209	40304.1	31378.2	21540.7	20130.8	19066.1	31794.6	15624.1	30634.7	27347.4	14456.8	28371.3	32516.9
Metallothionein-2	MT2A	0.00448443	2498.68	1218.32	457.438	0	327.539	920.987	0	0	0	0	0	0
Interstitial collagenase	MMP1	0.000696456	6289.29	2372.98	3072.46	13138.2	11128.2	14253.3	2301.4	1464.49	2213.3	4573.6	3471.2	6190.5
Vitronectin	VTN	0.815751	64381.4	27858.6	20153	49235.7	37453.6	31187.4	42743.5	29933.7	19441.5	38562.4	29325.9	23166.8
Catalase	CAT	0.56685	16844	14080.3	14409.3	23688.2	25863.3	28818.6	16949.4	18413.9	17886.4	3209.71	22281.8	30331.4
Lysosomal acid glucosylceramidase	GBA1	0.156528	13394	13423.5	9147.6	19145.9	16743.3	16055.4	13828.8	15799.7	14837.7	23353.5	12104.4	18475.1
Tissue alpha-L-fucosidase	FUCA1	0.0149689	3248.42	3026.83	2458.51	3522.03	3090.98	2693.08	4050.67	5769.84	3501.57	4808.76	4372.45	5136.88
Fructose-bisphosphate aldolase A	ALDOA	0.261703	1616960	1003690	910821	1090810	969928	1007610	868101	965143	894697	965372	866014	776226
Cystatin-B	CSTB	0.0363363	141311	81120.8	79282.9	73902.3	64223.3	66938.1	59479.1	69911.1	78467.1	60307.9	40678.5	55029.8
Annexin A1	ANXA1	0.659552	9705.8	9446.57	9877.85	6523.97	10909.1	14805.8	4964.88	10285.5	9005.75	7054.65	14389.7	12352.2
Platelet-derived growth factor subunit A	PDGFA	0.00193788	3377.92	3252.74	3109.9	4881.5	4881.57	7637.18	5707.6	5283.83	6055.77	6402.64	5563.4	6218.33
Major prion protein	PRNP	0.620648	35288.2	17314	4125.62	19357.7	16745.6	19659.4	11287.2	9509	10942.1	14507.2	9147.08	10229.5
Superoxide dismutase [Mn], mitochondrial	SOD2	0.152831	24843.9	9944.39	14308.6	8081.35	12551.3	10398.1	9875.67	14352.1	11868.6	5690.11	6493.5	11742.8
Ornithine aminotransferase, mitochondrial	OAT	0.609414	0	220.003	147.593	136.474	176.841	0	114.314	92.8637	92.8179	0	171.784	0
Thy-1 membrane glycoprotein	THY1	0.654708	3725.06	7119.41	5609.09	4694.37	10401.7	5338.19	3889.56	11629.5	5348.61	5102.75	11651.7	10161.1
Keratin, type II cytoskeletal 6B	KRT6B	0.441099	817.798	0	0	0	0	0	0	0	0	0	0	0
Keratin, type II cytoskeletal 1	KRT1	0.368138	1491510	133807	166145	559711	226874	252612	387601	81260.2	378164	94932	131359	85838.8
Tubulin beta-4A chain	TUBB4A	0.207606	245.838	336.109	560.403	135.249	175.368	0	234.784	215.169	385.611	378.375	235.481	255.861
Glyceraldehyde-3-phosphate dehydrogenase	GAPDH	0.983808	527296	535954	568590	425483	606269	666661	430037	678768	536974	385398	674719	539278
Argininosuccinate lyase	ASL	0.239044	1486.19	1050.23	656.529	1156.27	903.358	936.106	857.461	817.156	614.159	1412.76	941.857	1350
HLA class I histocompatibility antigen, A alpha chain	HLA-A	0.120079	44420.3	40907	38874.7	30501.9	31106	39920.9	25470.9	44547.4	24792.9	10817.3	32253.8	21817.5
Heat shock protein beta-1	HSPB1	0.423815	788547	386421	416370	398147	366467	437152	436999	375955	301903	448541	407901	387712
Guanine nucleotide-binding protein G(i) subunit alpha-2	GNAI2	0.575704	2465.6	4287.97	4431.68	3434.37	3823.06	3365.69	2949.55	3109.01	2886.02	3230.93	3813.89	3170.33
Amyloid-beta precursor protein	APP	0.0540391	1434090	627204	318470	288877	376779	247708	462559	486679	339999	156837	280004	208054
Protein S100-A8	S100A8	0.807696	610.093	409.632	111.347	709.722	249.976	244.772	527.585	145.064	327.968	168.695	259.662	221.124
Non-histone chromosomal protein HMG-14	HMGN1	0.713731	5053.11	1758.51	498.872	1704.56	1679.15	594.405	1271.97	1161.85	622.76	970.531	664.202	1078.19
Plasminogen activator inhibitor 1	SERPINE1	2.1989e-06	324627	183502	202896	3803460	2736670	3396190	131196	120158	218339	2618100	1495840	2884900
Ubiquitin-like protein ISG15	ISG15	0.877525	27400.5	44019.2	71964.1	32182.3	30212.3	73992.9	34163.8	176036	45732.4	29900.1	155596	30590.8
Alkaline phosphatase, tissue-nonspecific isozyme	ALPL	0.468983	7578.35	10127.3	4496.65	7461.17	8678.92	25633.2	8499.71	7056.24	6912.76	11441.8	6648.27	9344.14
Eukaryotic translation initiation factor 2 subunit 1	EIF2S1	0.0834948	19505.5	14499.5	15463.2	16160.6	15619.2	15785	17188.9	16337.7	18062.3	14142.8	12047.3	14723.2
Non-histone chromosomal protein HMG-17	HMGN2	0.479122	8415.64	2932.49	1757.17	1709.16	1613.83	1496.99	5175.68	1646.21	1196.79	3884.02	2010.27	1905.99
Interleukin-6	IL6	0.00282454	465.42	0	0	914.993	1167.33	1548.94	0	0	0	644.145	727.237	2264.81
Endothelin-1	EDN1	3.08862e-11	0	0	0	381.262	376.679	285.491	0	0	0	956.116	537.403	736.415
60S acidic ribosomal protein P1	RPLP1	0.833663	2823.14	4480.13	3789.14	2185.79	3721.6	4647.39	1334.28	4806.4	2927.29	1343.14	4913.47	2921.26
60S acidic ribosomal protein P2	RPLP2	0.82277	29586.7	33963.6	37368.2	29317.6	41504.8	43896.4	7362.51	51660.3	35841.2	16391	51459.9	35763.4
Fatty acid-binding protein, heart	FABP3	0.0102389	472724	362262	399886	292063	257101	316813	422177	383585	523960	348108	332640	293432
Tetranectin	CLEC3B	0.0940862	344542	226804	189888	116011	184553	251708	103219	190286	135900	96340.7	146858	124297
Lupus La protein	SSB	0.608305	17966.4	28653.2	28771.6	35045.3	22738.1	53846.8	15027.6	27390.2	28796.6	15990.4	44609.9	26722.4
Thyroxine-binding globulin	SERPINA7	0.629626	0	1291.68	436.881	217.258	1355.2	520.15	108.745	1765.36	575.411	269.011	888.061	1249.1
Integrin beta-1	ITGB1	0.195743	51964	56782.9	32810.2	24953.2	33260.5	37674.6	17939.7	42216.2	25226.6	17016.3	36215.7	24518.9
Keratin, type II cytoskeletal 8	KRT8	0.303492	564.549	3046.33	3077.63	1104.34	2160.82	2376.08	1067.48	1084.12	1695.87	1184.24	398.152	789.64
Myosin light chain 1/3, skeletal muscle isoform	MYL1	0.528974	536729	228798	228167	322954	181714	190892	315171	160702	237092	252501	136557	203270
Collagen alpha-2(V) chain	COL5A2	0.000109442	114973	74274.2	73697.5	214091	246103	303842	82158	84005.6	90989.5	206110	155567	176784
Uroporphyrinogen decarboxylase	UROD	0.543316	1773.31	5084.07	5566.63	3516.27	4178.42	3834.08	3614.79	5370.83	7553.86	4075.24	7642.7	5102.33
Alpha-galactosidase A	GLA	0.000571919	1097.38	1068.38	780.038	2349.83	2212.32	2226.33	856.959	1183.61	1118.39	2221.73	1762.72	3057.33
Gelsolin	GSN	0.339953	542366	270933	262806	324466	247983	307845	234327	232353	264346	287285	220027	250693
Prothymosin alpha	PTMA	0.427582	7160.05	12358.7	8446.81	2146.41	7636.25	4100.02	3275.58	14779.2	15086.8	1198.67	15841.7	2102.69
ATP synthase subunit beta, mitochondrial	ATP5F1B	0.917025	61927.3	29837.9	32427.5	45852.5	28035.2	32176.1	56395.6	39621.6	22343.8	39896.8	25807.6	32816.9
Complement C2	C2	0.31229	6280.53	3292.37	2235.2	3755.03	3817.76	2933.04	3630.89	2900.9	2137.94	2284.69	2742.68	1782.74
Protein S100-A9	S100A9	0.698802	793.561	566.92	501.767	886.794	365.667	0	767.881	0	530.451	318.601	490.33	157.002
Protein S100-A6	S100A6	0.0579119	659683	277547	207420	218546	229174	319811	121045	196751	45086.2	118302	130822	140090
Eukaryotic translation initiation factor 4E	EIF4E	0.14097	1479.18	2809.68	3490.88	2149.66	2586.1	2332.07	3298.22	3309.55	2664.82	4011.33	3712.52	3461.14
Creatine kinase M-type	CKM	0.185256	346418	276376	229026	272213	194593	106869	246179	185027	168780	197941	158829	117732
Alpha-enolase	ENO1	0.206821	456916	407644	431983	311695	370941	414029	315401	409563	383677	319379	366921	380283
Glycogen phosphorylase, liver form	PYGL	0.47748	133555	73985.3	66297.7	81956.5	63677.7	59362.9	77748.6	66298	59663.6	76718.4	67916.8	61607.4
Glucose-6-phosphate isomerase	GPI	0.587507	398190	223290	190331	235755	207243	213064	211378	218582	187457	217369	224828	208483
Nucleophosmin	NPM1	0.465271	36591.1	24281.8	19037.2	14919.1	19740	19608.8	16298	31292.6	11423.4	12724.4	24035.6	14094.3
Tropomyosin alpha-3 chain	TPM3	0.153336	52577.7	33436.1	20539	19263.9	28946.9	22760.8	21794	25714.4	21179	16332.2	18649.6	21413.9
Integrin alpha-V	ITGAV	0.328358	725.459	0	0	549.912	0	289.648	285.703	510.181	458.885	430.58	423.298	117.467
Beta-hexosaminidase subunit alpha	HEXA	0.57934	75269.8	41633	37798.5	56627.2	54553.4	53083.6	46545.5	42026.5	45288.3	46503.1	40773	49002.2
Glia-derived nexin	SERPINE2	1.0425e-06	21717.1	20972	28247	353498	344871	420889	30933.3	26067.3	49551.6	531935	288031	549539
Acyl-CoA-binding protein	DBI	0.675629	264190	181177	170989	198525	186921	139333	168770	199593	207880	215153	206102	180119
L-lactate dehydrogenase B chain	LDHB	0.568534	642326	340217	263351	379006	304764	270962	332518	300024	267154	334777	300844	240917
Glutathione peroxidase 1	GPX1	0.266784	654.676	525.238	527.237	371.614	548.152	274.359	435.161	404.286	390.318	709.788	410.117	410.037
Vitamin K-dependent protein S	PROS1	0.115869	18670.1	15236.1	12917.3	19601.4	18512.8	17667.4	13589.6	9800.9	11415.4	16281.4	9197.64	17016.2
Protein disulfide-isomerase	P4HB	0.664199	766574	438639	442178	550709	491291	516115	712693	455058	386825	432930	421111	429318
Acylphosphatase-1	ACYP1	0.424164	2617.55	2810.43	2137.58	2391.19	1790.5	2448.87	2227.49	2491.96	1873.6	2783.09	2582.87	2296.51
Cathepsin D	CTSD	0.368298	268815	148468	161467	267025	215845	255946	192395	218480	214393	228671	194849	231510
Calpain-1 catalytic subunit	CAPN1	0.301963	19684.6	16577.8	17359.7	15622.7	15371.4	11413.4	14302.9	17586.4	17626.7	14954.9	19363.7	13845.9
Tubulin beta chain	TUBB	0.00817687	145010	108612	117686	71355.1	56293.6	64291.1	96024.1	73368.9	115289	74340	42937.9	65613.6
Metallothionein-1B	MT1B	0.939422	20056.9	8050.75	1805.48	9745.66	7556.15	6088.45	6785.11	5957.55	4863.44	8818.42	8494.39	5980.86
Serine protease 1	PRSS1	0.0518046	204.179	528.023	0	217.088	620.285	375.315	144.435	0	0	0	0	0
Decorin	DCN	0.0680494	3360.19	2420.62	2038.01	2433.18	2256.87	2961.5	2202.47	2759.52	2240.81	1796.77	1477.27	1920.58
Prosaposin	PSAP	0.08147	472320	334717	291404	276443	291655	280232	307200	325375	360639	258779	244397	285102
Beta-hexosaminidase subunit beta	HEXB	0.00972815	215458	163011	199393	163025	158043	168579	188788	202979	228374	240417	247383	216706
Procathepsin L	CTSL	0.0148677	11265.5	8680.52	11829.9	17877.8	16226.2	25501.7	6074.85	8879.44	11242	11986.4	15781.3	21309.2
Profilin-1	PFN1	0.0733333	1427600	954684	792448	945183	898401	962596	710223	860999	719628	724607	715382	694219
Bisphosphoglycerate mutase	BPGM	0.32143	479.696	247.773	258.094	217.178	274.309	434.318	205.618	238.34	225.462	241.855	173.114	249.494
Adenine phosphoribosyltransferase	APRT	0.411255	0	536.681	717.523	444.69	575.709	1262.78	565.602	741.975	1406.63	461.895	770.115	546.897
Bifunctional glutamate/proline--tRNA ligase	EPRS1	0.338718	1010600	577974	269946	1483940	1042310	616782	771983	805122	713547	1225180	1026720	709148
Cathepsin B	CTSB	0.059261	70912.6	45151.7	47772.7	66023.1	65160.1	85101.7	36766.8	43605.6	46727.2	59803	46014	73501.3
Cytochrome b-c1 complex subunit 6, mitochondrial	UQCRH	0.480815	0	219.392	0	274.701	278.355	0	226.827	319.096	212.837	402.697	0	154.331
Laminin subunit beta-1	LAMB1	0.132386	122169	79930.4	67181.5	121795	109865	98618.9	74887.2	82758.3	59586.1	108586	84903.7	91745.9
Tropomyosin beta chain	TPM2	0.593433	498239	267136	213049	312227	223497	235996	308235	245649	224788	230433	238506	217054
Fumarate hydratase, mitochondrial	FH	0.735953	20418.5	10757.3	13281.8	11860	14664.6	9002.18	10192.5	16889.7	13510.8	13433.4	13859.2	14249.9
Collagen alpha-2(I) chain	COL1A2	0.0010368	2637420	1469800	1293460	3728910	4033890	4438710	1423050	1473920	1440000	2842860	2335440	2519990
Annexin A6	ANXA6	0.624143	6842.27	13927.8	11539.7	3852.44	7306.03	8144.61	5230.46	21303.2	9188.73	4895.49	15705.7	9283.04
Tumor necrosis factor receptor superfamily member 16	NGFR	0.0468652	211097	89033.9	65836.9	63793.2	52270.3	54747	102180	70970.9	63046.4	43127.6	41213.2	45317.3
Complement decay-accelerating factor	CD55	0.457791	0	385.175	390.555	159.323	406.931	420.29	296.119	409.019	406.542	512.879	371.535	525.695
4F2 cell-surface antigen heavy chain	SLC3A2	0.0130702	15293.2	17626.6	15094.3	17576.9	22252.3	24452.2	15467.6	21575.3	18830.2	22720.9	28891.6	29967.4
Beta-glucuronidase	GUSB	0.881846	0	133.978	181.588	258.828	169.587	0	116.046	161.129	145.44	0	191.515	308.318
ATP-dependent 6-phosphofructokinase, muscle type	PFKM	0.520318	2203.71	3133.58	3692.63	3448.68	2189.73	2299.02	3684.78	2860.58	3831.75	3841.91	2510.35	3105.33
Signal recognition particle receptor subunit alpha	SRPRA	0.553523	1975.01	437.202	485.577	534.712	425.088	336.79	844.33	501.795	412.451	520.241	532.082	468.699
Asparagine synthetase [glutamine-hydrolyzing]	ASNS	0.0997511	1988.39	891.259	1326.97	1276.66	2055.93	2193.25	2525.47	2932.81	2256.77	1650.96	2575.01	2367.23
72 kDa type IV collagenase	MMP2	0.000779913	1043470	622737	379766	2237740	2097870	2118190	713432	507580	459819	1981370	1472590	1620180
Extracellular superoxide dismutase [Cu-Zn]	SOD3	0.224827	40154.9	21458.8	36602.9	11360	109205	8904.95	48178	58417.7	27989.9	98772.7	77473.4	82373.8
Porphobilinogen deaminase	HMBS	0.504628	452.3	287.882	254.251	162.348	425.454	276.551	154.024	301.151	291.535	209.769	227.422	188.98
Neprilysin	MME	0.595584	0	123.854	0	0	0	0	0	0	103.169	0	0	0
Inhibin beta A chain	INHBA	2.07616e-06	15934.3	12230.4	8850.93	123537	119520	89329.9	14090.6	14004.3	12491.9	135239	79461.9	85197.2
Collagen alpha-2(IV) chain	COL4A2	1.71082e-06	24909.2	16794.2	20560.8	239168	239721	292755	18162.7	28479	27231.9	257454	145374	292996
U2 small nuclear ribonucleoprotein B''	SNRPB2	0.324378	247.194	629.351	462.917	573.655	453.297	653.532	525.738	656.003	496.1	244.368	327.407	545.115
Hepatocyte growth factor receptor	MET	0.594679	7588.43	3405.41	1862.3	5122.77	2519.89	2462.69	2287.25	2700.39	1556.77	4382.5	1851.22	2680.12
Complement factor H	CFH	0.319775	197512	145436	119343	190094	186812	197656	197119	237780	151655	187511	202855	175781
U1 small nuclear ribonucleoprotein 70 kDa	SNRNP70	0.803616	690.399	2285.68	1679.26	1253.51	1962.26	1313.2	1296.08	2475.33	1409.52	1038.92	3749.48	2102.05
Integrin alpha-5	ITGA5	0.999297	0	298.726	100.099	0	146.161	149.781	107.044	0	111.046	0	133.81	135.54
Vimentin	VIM	0.401458	4319860	2649150	1903150	2950720	2863150	2583690	2432820	2291000	1696260	2576450	2189090	2032420
Alpha-2-antiplasmin	SERPINF2	0.687744	465.457	3710.72	2376.5	1928.51	4165.67	1873.61	932.029	7626.49	3346.21	2381.65	4098.09	4461.32
40S ribosomal protein S17	RPS17	0.0342596	1450.77	1689.03	2446	783.023	943.906	869.804	1271.62	2163.61	2992.92	1343.06	2843.46	1914.1
Annexin A5	ANXA5	0.55623	6114.86	7359.22	6619.72	1633.08	4747.56	7795.26	2900	6027.61	6032.9	1446.77	6183.72	4306.73
Keratin, type I cytoskeletal 16	KRT16	0.214999	16203.5	1606.74	1256.28	6162.51	1359.99	1033.63	926.58	1205.68	7876.7	551.539	348.589	597.728
Insulin-like growth factor-binding protein 1	IGFBP1	0.0012646	842.457	894.423	1091.22	4393.74	2871.31	6151.09	519.37	492.333	1386.36	2222.32	1901.54	2990.67
40S ribosomal protein SA	RPSA	0.0948838	54928	47664.1	54699.8	48878	42346.3	41169.2	64476.8	50301.5	60322	55140.6	37478.5	43642.5
CD63 antigen	CD63	0.0365637	24028.8	23248.4	15660.7	6046.23	12614.2	9146.97	12442.3	22592.6	14896.6	6640.08	13354.7	10778.6
U1 small nuclear ribonucleoprotein A	SNRPA	0.447239	5528.42	4046.06	2765.76	4017.32	4827.3	3777.51	2268.88	3583.49	3189.77	2786.75	5050.08	3689.74
Gamma-enolase	ENO2	0.53233	9913.88	9055.58	8612.9	7941.46	7422.63	10666.7	5652.02	7565.77	8920.81	6307.12	8831.86	9818.25
Signal recognition particle 19 kDa protein	SRP19	0.397374	0	209.996	324.602	161.724	307.361	180.606	215.861	365.601	629.577	204.882	511.819	320.553
Glutathione S-transferase P	GSTP1	0.0264701	184288	142981	150541	112601	113516	124731	108782	134294	134327	112120	129725	125436
U1 small nuclear ribonucleoprotein C	SNRPC	0.845199	2495.77	2042.73	2324.19	2320.68	1887.34	2499.25	2932.44	2101.54	2333.37	2780.34	2267.85	2166.54
Stromelysin-2	MMP10	0.00233199	245.408	133.074	0	794.243	791.534	1169.1	0	0	0	411.781	311.379	562.41
Galectin-1	LGALS1	0.645229	593297	369859	406517	445162	424428	406147	386321	354272	423490	402705	418333	429969
Dihydropteridine reductase	QDPR	0.583119	1099.03	2643.58	2187.45	1463.46	1949.97	1437.44	1914.97	1837.69	3308.54	2182.19	2444.17	1659.27
Retinol-binding protein 1	RBP1	0.00030045	725.229	960.551	852.577	3045.81	2704.67	2062.76	575.528	932.484	945.835	5857.6	5664.27	2475.21
SPARC	SPARC	0.026011	7388460	3894810	3086930	8286010	7115020	7024200	3838170	3732950	3298740	7729320	6062800	5638380
Glutathione S-transferase Mu 1	GSTM1	0.167027	764.387	1169.38	1688.32	359.936	948.433	452.302	784.87	1340.15	1373.62	570.763	1287.52	1036.83
Tropomyosin alpha-1 chain	TPM1	0.0662966	381804	185541	160495	218398	152718	190967	170813	142271	161525	111815	105961	129498
Clathrin light chain A	CLTA	0.100348	23804.6	11248.4	6367.81	7610.29	9943.4	8553.47	8369.9	9134.34	6519.32	4235.1	5106.52	5993.22
Clathrin light chain B	CLTB	0.116033	40694.4	22351.5	23834.8	22256	20793.7	22647.7	20880.8	20035.3	21482.3	20147.7	17368.5	19783.2
2',3'-cyclic-nucleotide 3'-phosphodiesterase	CNP	0.124003	183.855	124.783	417.688	0	0	0	0	773.732	384.515	0	373.96	286.259
Heme oxygenase 1	HMOX1	0.136754	3420.4	2358.65	2178.86	1813.59	1757.53	2083.19	1951.9	2468.73	1043.61	1625.88	1511.73	1336.22
Macrophage colony-stimulating factor 1	CSF1	0.761774	8511.24	7775.19	2477.34	5314.28	4804.57	6662.83	7456.1	9023.3	3965.52	4576.88	2770.1	6255
Platelet-derived growth factor receptor beta	PDGFRB	0.000247023	1003.44	907.185	743.428	3309.52	2818.24	2287.75	1573.64	1007.87	824.71	3706.08	2718.14	2666.84
Dihydrolipoyl dehydrogenase, mitochondrial	DLD	0.539861	18421.8	8910.74	8409.8	11325	7222.39	8139.72	9038.84	9093.34	6583.2	9760.54	9148.81	9655.73
Heterogeneous nuclear ribonucleoprotein A1	HNRNPA1	0.472842	184198	137546	122742	131564	161847	162814	127252	133088	126163	140255	138485	155575
U2 small nuclear ribonucleoprotein A'	SNRPA1	0.265174	1219.53	538.972	603.77	395.713	567.605	539.526	553.83	504.197	552.333	158.702	530.406	505.387
Pro-cathepsin H	CTSH	0.000165659	35097	25276.4	23192.6	14740.4	12040.9	11337.1	9203.9	9597.59	6952.71	6682.09	8696.08	4991.42
Complement C1s subcomponent	C1S	0.053755	209575	121180	92211.8	228521	214224	249214	127262	138936	89692.4	154790	160854	114345
Poly [ADP-ribose] polymerase 1	PARP1	0.083822	303.45	653.331	699.141	602.813	994.434	735.112	621.739	1056.55	1049.97	925.452	1932.55	1136.51
Interferon-induced protein with tetratricopeptide repeats 2	IFIT2	0.0928091	0	0	189.477	0	0	0	98.9139	1948.38	164.647	0	1139.13	552.081
Interferon-induced protein with tetratricopeptide repeats 1	IFIT1	0.313958	7690.21	5379.61	3753.6	3198.57	3244.39	4065.81	6577.51	15567.4	4670.9	5352.63	13417.7	3461.27
Ubiquitin carboxyl-terminal hydrolase isozyme L1	UCHL1	0.0692528	345503	255919	266817	234571	200193	239002	239464	207931	244956	243513	215589	205796
Furin	FURIN	0.521409	736.071	338.061	235.976	831.958	329.644	223.679	679.592	407.816	295.688	1033.05	680.879	480.362
Leukotriene A-4 hydrolase	LTA4H	0.542343	83834.2	51902.8	45016.8	56942.5	47784.8	40677.6	50924.6	43120.2	45334.8	57903.4	51143.4	46235.9
Fructose-bisphosphate aldolase C	ALDOC	0.0594211	67468.5	43203.5	44765.7	48336.1	37076.1	15254.8	26813.1	33198.1	39802.8	17818.9	15001.4	24721.9
Complement C4-A	C4A	0.801845	0	235.541	133.257	237.153	0	327.226	180.673	692.554	105.879	258.755	256.334	0
Glutathione S-transferase theta-2B	GSTT2B	0.679668	2087.53	1749.44	2350.61	2161.04	1546.12	1755.06	1799.56	2144.39	1205.2	1272.52	2640.9	1013.96
Polyubiquitin-C	UBC	0.127711	561246	203428	159221	245374	130236	157295	163139	192099	214845	91229.9	97050.3	142783
LIM and senescent cell antigen-like-containing domain protein 3	LIMS3	0.240293	0	192.367	130.388	0	154.709	0	142.386	124.104	150.974	154.636	119.46	169.036
Pepsin A-3	PGA3	0.00909046	45214.9	13487.4	6933.98	3298.02	2566	673.946	6413.27	5394.61	839.018	183.438	400.299	906.817
Serum amyloid A-1 protein	SAA1	0.441099	0	0	0	314.763	0	0	0	0	0	0	0	0
Heat shock 70 kDa protein 1A	HSPA1A	0.518032	64853.3	55203.5	80718	53768.4	52364.2	68254.6	59353.1	67658.5	82228.7	64880	62279.2	77024.2
Tubulin alpha-3D chain	TUBA3D	0.504852	3537.45	2827.83	4355.42	2205.49	2708.28	2656.74	2518.69	2422.07	5125.65	2955.21	1743.33	3401.11
Glutamine amidotransferase-like class 1 domain-containing protein 3, mitochondrial	GATD3	0.249728	1376.28	2715.2	2009.44	1757.67	2249.96	2180.92	2786.8	2519.22	2444.37	3477.47	2226.74	2578.79
Notch homolog 2 N-terminal-like protein B	NOTCH2NLB	0.186422	0	139.202	118.525	219.602	376.168	300.911	158.325	219.304	137.048	530.155	520.725	158.924
Serglycin	SRGN	0.000596381	25210.4	11615.6	15412	39243.2	42718.7	63650.6	9273.28	15248.7	11573.1	35283.1	44841.3	48629.7
Interleukin-8	CXCL8	0.0735756	0	347.334	387.138	2018.09	2613.34	4066.25	252.458	232.407	1208.67	2871.41	1946.48	3644.23
RNA-binding protein RO60	RO60	0.75595	9312.76	9249.73	8850.71	6669.71	6801.6	8360.19	4942.94	8418.89	9005.66	5386.95	14511.3	7111.69
Lysosomal alpha-glucosidase	GAA	0.126015	45508.2	30518.1	29743.5	31682.2	31242.6	36251.6	24584	34739.9	25630.3	26815.6	22679	25350.6
Ras-related protein R-Ras	RRAS	0.109289	254.917	261.256	245.676	415.24	341.353	318.151	183.766	346.918	281.405	136.737	279.091	200.469
HLA class I histocompatibility antigen, C alpha chain	HLA-C	0.0870846	55175.4	36935.7	37433.5	30965.5	28123.5	42493	23672.1	48158.5	20748.9	15225.3	26276.8	20047.1
Histone H1.4	H1-4	0.28898	7168.87	2653.01	246.947	5437.72	1391.83	2941.55	11108.3	3087.6	1791.39	253.763	1156.14	918.647
Osteopontin	SPP1	0.0519559	0	0	0	181.124	0	208.388	0	0	0	0	0	0
Dihydrolipoyllysine-residue acetyltransferase component of pyruvate dehydrogenase complex, mitochondrial	DLAT	0.0509879	215.755	143.918	118.402	149.009	0	0	156.207	131.14	100.99	224.919	174.599	163.204
Receptor-type tyrosine-protein phosphatase F	PTPRF	0.503559	1689.47	1784.46	2133.03	2326.63	1279.05	1532.57	1914.67	2032.42	1556.7	2470.9	1961.38	1974.75
Thioredoxin	TXN	0.245764	336650	229271	137424	212864	220241	235413	159710	161278	138801	173867	190585	202438
Transforming growth factor beta-3 proprotein	TGFB3	0.69948	0	264.459	480.676	256.324	191.294	177.02	135.063	211.874	174.99	224.182	139.661	0
Cytochrome c oxidase subunit 5B, mitochondrial	COX5B	0.022708	1843.14	1257.71	845.56	2287.77	2222.73	1952.19	2109.34	1968.37	2055.42	3607.83	2407	2270.96
Lysosomal protective protein	CTSA	0.214316	63809.9	29340.1	25526.3	32517.3	29836.8	21498	49500.9	45852	47976.8	48078.5	32465.3	37135.5
Complement component C7	C7	0.441099	0	0	0	0	0	0	0	190.184	0	0	0	0
cAMP-dependent protein kinase type I-alpha regulatory subunit	PRKAR1A	0.0711419	13313.3	13390.4	11941.2	11711.8	11643	13012.3	9386.16	9473.25	12333.5	11566.1	10541.6	10073.9
Tissue factor pathway inhibitor	TFPI	0.0360305	25215	14313.8	13021.4	12660.4	11778.9	13183.3	13010.5	9322.41	7597.07	9761.31	8748.4	7490.54
S-formylglutathione hydrolase	ESD	0.0030539	14036.8	9284.32	11983.2	5963.32	4492.98	6126.83	8459.42	8833.03	10659.8	6330.42	8350.49	7853.93
60 kDa heat shock protein, mitochondrial	HSPD1	0.953278	30246.4	26757.6	17266	21242.7	29534.6	20330.2	20740.7	31657.2	20778.1	27364.9	23920.7	26037.6
Clusterin	CLU	2.41654e-06	44486.5	40763.8	18562.9	767905	664320	583348	24142.2	38114.6	24635.6	630071	345655	406178
Endoplasmic reticulum chaperone BiP	HSPA5	0.314753	558685	364321	421679	365239	331765	498357	299869	377960	364791	302283	329231	396226
Laminin subunit gamma-1	LAMC1	0.0252398	273249	177634	139872	184933	172384	187524	124267	104741	104460	157108	126875	133797
Myosin-3	MYH3	0.120383	578530	409050	363056	355062	361070	282623	513218	334308	446795	323798	329900	302846
Lysosomal acid phosphatase	ACP2	0.0505227	204.206	198.998	147.361	219.1	272.086	193.407	140.182	251.203	184.427	440.157	253.725	320.928
Heat shock cognate 71 kDa protein	HSPA8	0.15189	721802	487152	493175	459401	326920	441752	487004	429838	485843	485886	403173	381664
Solute carrier family 2, facilitated glucose transporter member 1	SLC2A1	0.106387	326.543	222.984	0	0	0	0	86.4211	215.735	145.082	0	153.677	133.464
Glycogen phosphorylase, brain form	PYGB	0.00585622	19198.9	17844.3	18053.2	19397.6	16608.8	14329.2	20344.6	18820.5	17282.1	23406.5	25920.5	32493.4
Glycogen phosphorylase, muscle form	PYGM	0.35238	27524.5	7338.62	5239.28	16782.4	10620.8	7889.22	6947.66	6941.38	8116.08	6781.3	5299.99	4981.4
Ras-related protein Ral-A	RALA	0.248531	189.901	246.235	294.245	366.509	388.464	224.253	440.288	463.087	399.065	114.551	483.681	189.315
Ras-related protein Ral-B	RALB	0.505803	0	117.127	252.308	0	147.85	0	141.768	205.564	117.17	0	192.933	187.722
Breakpoint cluster region protein	BCR	0.185515	0	213.502	133.511	0	167.193	0	219.059	185.938	268.282	226.005	172.791	160.887
Lysosome-associated membrane glycoprotein 1	LAMP1	0.556507	18877.3	9635.12	7489.79	11513.7	12204.2	9597.25	10291.8	10154.9	7274.5	11149.9	6166.47	7854.68
Glucose-6-phosphate 1-dehydrogenase	G6PD	0.267613	59035.6	50746.9	56505.6	30065.9	50254.6	43757.8	41884.7	60641	54008.5	42817.2	60403.1	52843.9
Ubiquitin-like protein 4A	UBL4A	0.604244	285.63	859.91	560.8	971.624	884.799	332.061	870.315	609.491	635.149	552.839	394.539	438.056
Dystrophin	DMD	0.364158	0	191.824	337.776	0	197.326	142.677	157.492	424.589	433.561	484.685	548.042	432.968
C-1-tetrahydrofolate synthase, cytoplasmic	MTHFD1	0.0815599	2753.05	4689.84	3831.67	3680.77	3290.22	2642.45	4271.02	4779.79	5932.34	3767.86	3448.68	3619
Cation-independent mannose-6-phosphate receptor	IGF2R	0.036619	94635.1	71108.2	61902.8	57490.7	61556.4	53328.9	53690.8	61550.4	49154.5	54514.1	46623.2	52528.4
Alcohol dehydrogenase class-3	ADH5	0.625953	35604.2	20186.3	35076.9	24460.3	21045.7	24738.5	26213.8	21316.8	38019.5	27998.6	29153.6	27601.1
Cyclin-dependent kinase 4	CDK4	0.00949713	9482.42	11941.7	12163	6753.01	7308.91	7546.43	13150.6	10390	16224	9184.58	12375.9	12388.4
Ribose-phosphate pyrophosphokinase 2	PRPS2	0.314936	527.789	729.347	1384.14	1196.59	683.15	747.577	991.534	1250.02	1554.13	2593.36	1012.46	1073.13
Proliferating cell nuclear antigen	PCNA	0.758719	12556.7	5727.68	7074.86	8352.66	9609.64	9447.24	7247.51	9053.72	6261.46	8415.04	6924.13	8679.54
Histidine--tRNA ligase, cytoplasmic	HARS1	0.117894	75204.4	50569.3	46658.1	45199.1	45283.2	37717.2	48301.8	43539.2	45927.2	42753.4	43928.1	37079.8
Collagen alpha-1(XI) chain	COL11A1	0.00232508	125174	98747.2	98401.8	165728	190052	245217	118433	138678	137510	176922	161189	200781
Collagen alpha-1(VI) chain	COL6A1	0.00380713	589387	419584	427972	529422	645037	668055	326270	350856	367431	454127	413011	477942
Collagen alpha-2(VI) chain	COL6A2	0.000945306	126940	88157	79342.8	146907	189346	176439	68442.7	74369.5	72323.2	129185	103757	135136
Collagen alpha-3(VI) chain	COL6A3	0.0142163	14342.8	7809.73	6025.16	40309.6	48531.1	44601.4	28281.9	8864.56	27619.6	28170.5	13824.9	16203.4
Inosine-5'-monophosphate dehydrogenase 2	IMPDH2	0.047995	6450.62	7895.13	6657.62	5686.3	6353.91	5207.04	11742.5	11191.5	9304.93	13464.9	6350.61	6944.08
Nucleoprotein TPR	TPR	0.506813	2574.57	4753.29	4503.2	4515.61	4989.52	4338.29	4174	4868.67	4824.79	4090.5	4814.23	5521.19
Prolactin-inducible protein	PIP	0.729161	296.864	824.859	164.056	441.287	382.999	0	151.32	297.899	257.006	0	527.533	292.351
Creatine kinase B-type	CKB	0.479831	829134	505556	450930	565699	441847	391197	490097	472058	375452	556146	427058	355885
Alpha-actinin-1	ACTN1	0.199157	1123610	598156	569682	566128	579967	672363	527905	530703	514250	535783	461401	538215
Myosin light chain 4	MYL4	0.452256	313342	153518	174107	202696	121732	136435	263185	167711	209997	221210	176084	174016
Myosin-7	MYH7	0.18777	970.308	1851.88	4543.92	1538.22	1581.14	2857.69	3743.43	3302.4	6684.18	2733.18	3284.79	2960.57
Xaa-Pro dipeptidase	PEPD	0.101182	71833.1	60520	48686.6	46405.2	48374	41473.7	44062.5	53826.5	47392.7	52061.5	52425.9	48329.3
X-ray repair cross-complementing protein 6	XRCC6	0.234958	64233	49810.9	56104.9	54566.6	51311.3	45869.2	54101.9	55901.8	46364.5	50693.1	42671.7	47239
X-ray repair cross-complementing protein 5	XRCC5	0.787198	61992	38414.4	40992.9	45838.4	42047.5	35644.4	52295.9	41313.6	41589.5	44546.3	40603.3	40307.7
Cytochrome c oxidase subunit 4 isoform 1, mitochondrial	COX4I1	0.115169	1085.37	331.398	333.613	354.582	169.411	254.873	447.546	250.283	250.451	239.276	141.22	173.489
Gamma-interferon-inducible lysosomal thiol reductase	IFI30	0.259251	2559.48	2067.04	1671.16	2702.76	3319.63	2874.8	1404.47	2876.13	1251.78	1282.99	2896.32	1663.9
Lysosome-associated membrane glycoprotein 2	LAMP2	0.00701578	52497.7	31655.2	23451	64332.2	60370.2	52102.6	25509.1	26292.9	20514.4	48064.2	40691.3	43071.2
Ribonuclease inhibitor	RNH1	0.00142987	81579	57195.7	53190.8	28579.6	24481.1	27618.7	38413.2	46230.2	41736.7	26174.9	33276.4	18607.9
Bone morphogenetic protein 1	BMP1	0.000414792	46991.3	32125.6	30327.3	75823.5	93748.9	115102	32046.7	44829	37270.7	88221.4	69073.3	88436.9
Secretogranin-2	SCG2	0.681901	1204.75	1393.35	2606.93	2145.45	1805.45	3884.34	1078.72	3991.94	3581.81	1786.08	2601.95	2309.43
Myosin-6	MYH6	0.923473	550.691	4111.02	1648.36	880.425	2761.66	1585.06	222.329	5986.59	1333.87	1060.43	2929.38	3300.91
Myosin-8	MYH8	0.754924	7618.23	4667.25	3887.26	7385.01	5901.42	1979.35	8978.18	4126.66	3847.27	4171.44	4779.74	2187.39
Neural cell adhesion molecule 1	NCAM1	0.0416516	1273330	606539	464772	508022	429249	448119	541043	475221	369029	324837	296935	299842
Intercellular adhesion molecule 2	ICAM2	1	0	0	0	0	0	0	0	0	0	0	0	0
Versican core protein	VCAN	0.000383315	161595	103652	77982.5	325420	322699	273517	88484.6	88045.1	64290.9	244509	169747	201969
Integrin alpha-4	ITGA4	0.930281	583.279	1431.47	418.179	717.747	374.655	507.602	828.613	1396.48	295.321	152.814	1389.06	703.217
Elongation factor 2	EEF2	0.320098	616011	366764	440130	359744	306866	415721	412291	358575	437623	389018	318033	400898
Keratin, type I cytoskeletal 10	KRT10	0.543285	1017560	143715	79846.1	280588	121804	164111	263059	65737.8	271280	58884.8	139649	72938.8
Keratin, type II cytoskeletal 5	KRT5	0.403457	87843.6	7634.55	4729.59	24237.6	7374.45	10833.5	15280.4	4635.42	12032.5	5102.78	3654.54	4228.06
Protein disulfide-isomerase A4	PDIA4	0.423724	70164.6	109305	94981.5	26272.8	79305.2	60661.1	35262.9	102049	83045.8	17272.3	87513.8	44746.8
Prolyl 4-hydroxylase subunit alpha-1	P4HA1	0.068051	10062.4	9847.94	10380.8	18718.2	23682.1	25037.9	9592.24	9534.89	11164.7	3454.28	13383.4	13206.1
Delta-aminolevulinic acid dehydratase	ALAD	0.0531896	4215.34	5188.38	3538.07	5338.31	4352.02	3929.77	5008.74	4947.16	4126.3	8604.05	8808.75	4969.15
HLA class I histocompatibility antigen, alpha chain E	HLA-E	0.452557	0	648.352	448.952	437.302	620.684	438.004	256.63	1245.33	540.159	533.796	943.546	471.981
Plastin-2	LCP1	0.945657	6700.88	8839.36	7925.94	6542.27	8635.56	6720.83	5403.55	9510.86	7083.03	5720.05	9792.14	8325.22
Acylamino-acid-releasing enzyme	APEH	0.192872	44952.9	25575.4	29113.5	26106	24460	24813.5	21932.3	28024.7	27562.3	25038.4	24600.4	17331
Troponin T, slow skeletal muscle	TNNT1	0.916385	2702.23	3459.2	2883.86	4037.52	2953.32	2219.55	6119.69	2030.24	3504.96	3929.53	4108.84	2367.75
cAMP-dependent protein kinase type II-alpha regulatory subunit	PRKAR2A	0.718991	1509.02	5848.62	3330.83	4366.2	4049.9	3205.86	1527.6	2857.43	3264.17	1692.76	4657.05	3518.36
Beta-enolase	ENO3	0.783898	146584	59453.6	72326.2	93145.9	54758	48564.3	122759	61437.4	58244.8	92731.2	67122.4	51037.5
General transcription factor IIF subunit 2	GTF2F2	0.673675	0	190.833	126.813	269.655	272.093	0	105.314	137.896	131	153.246	295.079	198.264
CD59 glycoprotein	CD59	0.343083	12624.1	17656.8	9948.34	15596.2	19238.2	14369.9	12773.2	17011.1	8506.69	17119.1	19172.6	14998.6
Macrophage migration inhibitory factor	MIF	0.00832323	154387	126786	126276	130455	141691	151441	117325	140220	154851	179380	202488	196928
CD99 antigen	CD99	0.0898609	3500.08	1957.82	1996.66	1847.5	919.255	1392.6	2836	2317.99	1552.25	1651.33	1349.34	1190.52
Glucosidase 2 subunit beta	PRKCSH	0.324831	222736	97035	78220.3	110325	87221.9	82175.3	99731.3	87505.6	69400.8	80327.6	69727.9	70298.5
Farnesyl pyrophosphate synthase	FDPS	0.0753852	211152	136690	156741	117844	91003.8	128237	139399	127178	131812	140634	137653	116006
Cytochrome c oxidase subunit 7A2, mitochondrial	COX7A2	0.452116	598.65	409.3	278.739	461.373	161.26	221.952	357.418	312.447	233.747	356.523	286.084	460.786
Nidogen-1	NID1	0.795143	82471	55504.6	40698.3	55132.6	62357.3	74657.5	55694.5	53963.3	52851.6	53931.5	52027.9	64249.9
Aldo-keto reductase family 1 member A1	AKR1A1	0.908454	40943.7	33228.1	26462.1	30764	26537.4	31220.3	34866.9	21779.8	41666.7	30698.3	32303.8	34267.7
Acylphosphatase-2	ACYP2	0.226327	9595.4	4273.09	4636.04	3907.11	2598.81	4115.48	3968.85	4179.4	5648.33	3830.9	3993.96	4357.32
Endoplasmin	HSP90B1	0.38195	195910	188648	211706	113159	147187	206258	143194	249233	232543	62796.9	192689	162326
Myosin light chain 6B	MYL6B	0.709837	192278	70737.6	40391	137485	54927.7	38147.6	119774	48768.8	40985	75821.8	37492.3	31121.3
Insulin-degrading enzyme	IDE	0.209653	5057.84	4321.03	6356.11	8018.06	4502.43	4526.37	5895.88	9959.47	7427.01	4152.4	4841.52	5818.38
Cytochrome c oxidase subunit 6B1	COX6B1	0.826508	10472.7	5641.98	4206.99	6682.99	4617.82	4236.19	7409.74	5540.08	4258.73	7124.98	4309.48	4102.48
Heterogeneous nuclear ribonucleoprotein L	HNRNPL	0.650642	37918.2	23615.1	24670.3	32425.2	24851.6	17602.2	36134.2	28355.4	23185.7	40614.7	27442.8	28421.4
Aspartate--tRNA ligase, cytoplasmic	DARS1	0.122939	19162.9	15377.1	21351.1	18694.6	14440.9	13667.7	25515.2	17259.8	28161.9	21580	19341.8	18641
Junction plakoglobin	JUP	0.79779	457.709	0	0	165.361	0	0	223.356	0	0	0	0	0
Leukemia inhibitory factor	LIF	6.27749e-08	2929.81	3206.87	3877.44	62545.6	62280.1	64117.1	3674.06	2971.29	4718.76	82128.2	45878.8	64020.7
Glutamine synthetase	GLUL	0.261751	17272.4	8655.98	5886.89	6223.87	6163.22	4851.26	8008.76	7862.66	6467.21	6374.25	7861.31	5994.52
Aminopeptidase N	ANPEP	0.431458	49093.2	17751.6	15816.3	24557.5	18344.1	14120.8	20826.7	16168.8	8215.17	18389.6	13329.1	11893.1
Poliovirus receptor	PVR	0.0229707	109270	41630.1	32033.9	26296.8	21417.6	19962.4	44506.4	46119.4	25987.9	20230.3	16354.4	10964.6
Eukaryotic peptide chain release factor GTP-binding subunit ERF3A	GSPT1	0.0544626	6855.5	5287.88	6843.52	5788.51	6113.72	5720.9	10585.2	6970.15	9184.25	9576.68	6824.16	6964.81
Arylsulfatase A	ARSA	0.0811973	35556.9	19826	31481.3	19187.7	19066.7	34902	15473	19932.9	14886.5	15827.1	18811.8	15350.6
Beta-1,4-galactosyltransferase 1	B4GALT1	1.0575e-05	12567.7	9601.09	9488.21	41580.7	34738.6	36124.9	14096.2	12267.7	10792.1	46028.3	29400.3	37950.8
Ezrin	EZR	0.0340374	94612	65145.7	68169.6	66106.2	68464.8	67189.5	54819.8	54221.1	60815.8	54139	53446.5	60371.4
Folate receptor alpha	FOLR1	0.00215601	1002.46	1204.56	826.007	757.69	719.316	922.921	2128.65	2816.33	1527.4	1755.78	2462.82	1492.79
Ubiquitin carboxyl-terminal hydrolase isozyme L3	UCHL3	0.260889	44023.8	16317	19852	16074.4	17232.6	21964.6	20798	10628.8	17476.8	14769.6	12341.6	14505.4
Elastin	ELN	0.000374923	8176.84	13326.7	21036.7	73510.1	69327	88617.5	21791.3	21442.4	31649.8	112665	51787.1	96164.5
Membrane cofactor protein	CD46	0.485608	578.433	327.767	599.686	532.85	495.215	368.57	170.911	601.167	137.168	165.225	454.127	710.613
Nucleoside diphosphate kinase A	NME1	0.579845	148539	81649.5	72139.2	93835.6	70934.1	69909.8	89213.2	76918.9	78903.1	84106.7	76281.8	66386.6
NAD(P)H dehydrogenase [quinone] 1	NQO1	0.626863	30303.8	27794.6	23905.7	20269.9	27898.3	18571.7	45297.1	32822.4	21048.1	47807.5	29260.5	17132.9
N-acetylglucosamine-6-sulfatase	GNS	0.568006	46906	23865.6	16556.2	29005.8	22710.9	18129.4	32732.8	25631.3	28768.9	20797.4	21228.2	20757
Vascular endothelial growth factor A	VEGFA	4.09376e-06	1104.57	1357.16	1026.39	7487.55	6959.2	11776.9	1142.84	1106.11	1019.65	6513.14	4944.91	9286.83
Arylsulfatase B	ARSB	0.0619619	1021.56	1356.85	1627.49	1878.42	2039.31	1733.14	1252.79	1371.17	1280.71	1584.95	1173.56	1616.13
40S ribosomal protein S2	RPS2	0.239723	3335.13	4459.97	5604.77	96074.2	81554.8	3148.19	3248.85	6424.27	9098.72	23592.5	6246.46	4106.08
N-chimaerin	CHN1	0.088676	0	135.868	104.792	187.859	0	0	90.4437	122.065	247.933	0	0	0
Desmoplakin	DSP	0.0747952	3369.52	1076.25	743.675	1137.66	376.423	524.205	524.731	132.148	805.853	148.133	0	145.605
Replication protein A 32 kDa subunit	RPA2	0.83997	337.555	399.757	741.945	371.142	483.496	394.203	411.334	747.543	419.595	258.946	1318.39	602.638
Metalloproteinase inhibitor 2	TIMP2	0.818551	404967	182186	160429	227761	181751	233598	273335	223240	211191	229069	179250	171081
CD44 antigen	CD44	0.160524	92303.2	53059.1	39318.1	51901.8	49017.6	45619.4	45143.2	41463.2	33901.4	41009.8	33334.3	35900.8
Ribosyldihydronicotinamide dehydrogenase [quinone]	NQO2	0.63036	335.137	881.111	1035.26	447.909	439.49	498.294	465.939	679.46	500.661	378.333	632.708	592.129
Aggrecan core protein	ACAN	0.743256	0	345.765	147.301	122.792	226.611	0	215.316	324.213	147.737	0	147.536	141.17
Carbonyl reductase [NADPH] 1	CBR1	0.248758	3829.45	6719.37	7546.99	7095.35	7988.12	6897.98	5721.19	10846.9	10506	9002.74	8030.45	9538.42
Beta-galactosidase	GLB1	0.0209205	6308.47	5024.9	5638.18	6968.03	5076.17	4459.98	5343.05	5931.41	6010.27	7843.85	7736.78	9697.44
Serine/threonine-protein phosphatase 2B catalytic subunit beta isoform	PPP3CB	0.138605	1017.6	194.616	672.402	440.706	0	222.296	522.239	280.819	321.784	190.126	0	0
Histone H1.5	H1-5	0.724121	42073.4	15178.8	7463	24073	10880.1	4573.82	35622.7	17978.9	11377.6	21931.4	11057.6	7441.78
Histone H1.3	H1-3	0.379024	2814.37	1343	411.187	368.577	623.51	280.025	266.925	1619.58	480.117	696.815	585.966	286.79
Histone H1.2	H1-2	0.00168517	7225.3	6433.68	3086.32	5376.31	4986.69	2991.42	11404.5	7324.85	4024.5	1259.48	1083.11	759.845
Carboxypeptidase E	CPE	0.0172285	25216.4	26706.8	12709.1	61683.3	56117.8	44396.3	12327.7	30846.7	17600.5	46874.7	29980	33201.7
Fumarylacetoacetase	FAH	0.0137136	8684.92	6483.08	6247.65	4861.29	5162.49	4451.76	6690.67	6862.77	5696.87	6542.93	6734.67	6305.46
Y-box-binding protein 3	YBX3	0.0536335	3672.08	2473.48	2115.54	1814.16	941.358	811.267	2835.09	1843.54	2847.94	4933.68	1724.06	2966.2
Alpha-N-acetylgalactosaminidase	NAGA	0.936592	5880.67	4499.71	4291.19	4971.16	5752.29	3834.15	3844.09	4810.59	5123.36	5872.62	2496.73	5247.32
High mobility group protein HMG-I/HMG-Y	HMGA1	0.994642	496.612	256.235	0	373.586	197.28	0	141.775	125.881	0	387.528	217.108	0
Aspartate aminotransferase, cytoplasmic	GOT1	0.145814	84560.5	51143.2	49981.5	55518.6	45283.1	49429.6	49007.3	47623.4	49699.9	46654.8	36428.4	42162.6
Sphingomyelin phosphodiesterase	SMPD1	0.943102	3379.31	1883.86	2330.43	2403.88	2252.48	2986.45	2049.87	3768.65	2503.5	2055.47	2454.28	2737.01
Transcription factor JunD	JUND	0.595509	0	127.294	0	0	0	0	101.274	0	0	0	0	0
Creatine kinase S-type, mitochondrial	CKMT2	0.261653	715.495	533.843	376.086	1053.23	546.627	199.304	594.192	380.432	811.642	247.706	207.372	322.426
Calpain-2 catalytic subunit	CAPN2	0.0389661	34822.7	31613.4	29904.5	24256.2	27237.4	25737.4	24390.4	31257	28487.1	22355.3	26742.6	25706.5
Desmin	DES	0.376958	5977080	3296420	2406470	3678770	3210370	3598100	3461060	2970760	2359310	2992890	2407890	2291020
HLA class I histocompatibility antigen, alpha chain G	HLA-G	0.893371	0	1017.02	0	0	667.847	484.51	276.185	0	1791.61	1038.73	318.21	0
CTP synthase 1	CTPS1	0.497383	1613.6	299.99	401.529	361.141	1139.18	694.143	232.828	359.244	524.839	390.106	390.364	363.696
Endoglin	ENG	0.0436984	16215.1	7626.15	6991.15	7837.1	7578.51	7491.29	7943.28	6347.78	6443.51	6760.89	156.223	260.059
Probable ATP-dependent RNA helicase DDX5	DDX5	0.24661	2338.35	2776.21	2039.75	1790.24	2739.13	1776.39	2433.46	3451.2	1838.48	2744.94	3296.71	3180.89
ATP-dependent 6-phosphofructokinase, liver type	PFKL	0.243382	5514.18	4927.8	5615.11	4882.2	4162.66	3705.65	6667.18	4595.12	6414.23	7251.39	4334.54	5039.72
Ganglioside GM2 activator	GM2A	0.625653	8541.66	4729.25	3926.95	8904.78	7116.77	5520.87	7157.51	4785.39	6085.92	9201.74	5611.92	6609.99
Galectin-3	LGALS3	0.725427	33944.2	27589.1	22911.1	36964.1	29303.8	23540.9	31251.8	31722.6	31592.8	33876.4	33974.6	27618
Insulin-like growth factor-binding protein 3	IGFBP3	1.67355e-05	119642	74005.8	62818.1	288680	274775	340813	39054.9	30081.9	34048.7	227063	138855	230669
26S proteasome regulatory subunit 6A	PSMC3	0.000408103	39747.4	28636.6	30530.9	58987.9	57770.1	72467.9	31815.7	27027.6	28672.3	56384.3	42042.6	49751.4
T-complex protein 1 subunit alpha	TCP1	0.537524	62415.6	38955.4	39688.6	43317.6	40417.7	38114.7	51592	44705.2	44515.7	43157.7	43295.3	34903.7
Tyrosine-protein phosphatase non-receptor type 1	PTPN1	0.0331514	777.485	1500.75	1788.27	1248.19	1460.08	1493.72	2152.05	2855.97	2901.32	2493.51	2394.9	1617.49
Insulin-like growth factor-binding protein 2	IGFBP2	0.24205	2119.87	2097.91	1288.56	3768.23	2864.7	1964.23	2017.49	1992.17	1271.81	3785.57	1844.11	2231.72
60S ribosomal protein L35a	RPL35A	0.401854	0	446.244	353.802	330.748	497.759	382.713	449.843	707.646	448.928	312.167	578.808	402.83
Integrin beta-5	ITGB5	0.120517	0	121.379	101.854	143.042	165.393	208.5	87.2982	0	0	233.604	120.836	190.089
ADP-ribosylation factor 4	ARF4	0.45302	1703.34	2518.39	3247.71	2019.19	2585.46	2660.99	2444.42	3424.33	4155.42	1682.81	3215.79	2388.34
60S ribosomal protein L7	RPL7	0.00567579	5118.4	3645.45	3612.45	1198.8	1013.88	1279.09	2713.38	4035.86	5408.07	1162.11	3050.08	998.348
Vinculin	VCL	0.198717	901824	508326	514552	512746	527102	558758	430868	472963	518004	445304	409347	490197
Negative elongation factor E	NELFE	0.819209	1008.91	1137.12	1649.8	5687.49	190.239	9721.8	168.791	1540.79	1761.56	287.591	5043.26	5855.04
60S ribosomal protein L17	RPL17	0.00437501	4565.45	3852.66	3946.53	1705.6	2997.08	2770.41	6588.94	5109.67	5815.55	3147.82	4283.74	2897.34
Phosphoglycerate mutase 1	PGAM1	0.526101	229756	183295	139043	164285	168831	122766	144558	164949	151283	162838	177068	159208
Regulator of chromosome condensation	RCC1	0.531313	1147.76	1226.75	1086.95	476.744	989.366	1092.69	386.766	1992.04	976.817	1157.43	1598.85	1454.39
Syndecan-1	SDC1	0.0031813	3229.54	2545.51	2882.81	4901.88	5847.87	6306.3	1849.94	1698.79	2201.81	2361.12	3950.67	5424.77
Cyclic AMP-dependent transcription factor ATF-6 alpha	ATF6	0.736096	0	142.692	425.123	233.613	0	253.65	347.741	99.264	489.849	134.514	0	134.134
ATP synthase-coupling factor 6, mitochondrial	ATP5PF	0.825999	7093.06	5380.9	2330.87	5814.49	2335.57	2081.35	5677.75	3907.94	1855.96	4186.37	3893.87	2844.27
Keratin, type I cytoskeletal 15	KRT15	0.0146819	354.002	149.594	133.49	916.499	308.157	591.691	175.377	201.316	132.489	1206.15	633.404	407.62
Peptidyl-glycine alpha-amidating monooxygenase	PAM	0.000620772	17385.3	15103.1	14973.9	23228.8	22724	20700.2	23559.2	19120.1	17748.5	28748.2	25830.2	29096.6
Cadherin-2	CDH2	9.44639e-09	0	0	0	482.173	228.278	440.379	0	0	0	1385.15	462.499	711.842
Troponin I, slow skeletal muscle	TNNI1	0.484729	75159.6	63211.5	72322.5	84030.5	57566.1	73265	90869.5	66849.6	87657.6	84587.1	73826.8	80352.9
Vascular cell adhesion protein 1	VCAM1	0.0512923	2028.25	881.281	800.085	1985.34	732.485	579.849	434.305	412.778	239.672	712.101	283.031	293.075
Nucleolin	NCL	0.227288	39814.6	26200.6	24557.5	17106.9	26187.3	29482.4	13496.4	28891.1	21823.6	10807.1	19526.2	20239.9
Hexokinase-1	HK1	0.850389	68841.5	44974.7	41544.8	63474.6	47082.8	44620.1	53215.8	43735.2	39316.7	57459	37979.8	45618.9
DNA-directed RNA polymerases I, II, and III subunit RPABC1	POLR2E	0.479899	5514	5243.11	127.077	5800.85	4347.8	4658.99	5735.68	4656.39	8193.85	5028.22	3013.54	5274.77
NADH dehydrogenase [ubiquinone] flavoprotein 2, mitochondrial	NDUFV2	0.351764	347.308	0	231.958	194.307	0	0	528.286	0	119.262	0	0	0
Troponin I, cardiac muscle	TNNI3	0.302937	302.579	156.855	359.014	467.285	390.431	406.274	441.216	165.129	331.778	513.007	443.411	311.659
Tumor necrosis factor receptor superfamily member 1A	TNFRSF1A	0.769991	1363.36	565.738	702.132	1757.05	371.843	483.183	770.177	368.198	596.719	855.572	272.362	580.47
E3 ubiquitin-protein ligase TRIM21	TRIM21	0.592419	0	0	116.6	0	0	0	0	321.256	0	0	0	0
Spermidine synthase	SRM	0.0724931	3015.03	2251.01	2825.68	1587.95	1586.91	1289.94	2297.28	1658.05	3192.42	1872.93	723.981	1651.33
Inter-alpha-trypsin inhibitor heavy chain H2	ITIH2	0.580396	13674.1	22067.3	9967.48	2937.86	12972.1	9218.25	4122.1	34925.6	12029.4	13349.1	15567.6	13406.9
Inter-alpha-trypsin inhibitor heavy chain H1	ITIH1	0.602102	0	969.158	113.867	337.001	435.773	0	164.572	1666.97	489.33	314.045	122.988	597.014
Follistatin	FST	0.22496	31157.8	33378.7	19191.2	36845.2	50506.9	44342.9	24803.9	36194.6	29180.6	24732.4	52158.8	34837.2
Eukaryotic translation initiation factor 2 subunit 2	EIF2S2	0.877262	18263.6	8480.25	6654.78	9499.56	8822.21	8988.3	9481.22	8231.46	9114.19	7002.73	9684.45	8772.68
Transcobalamin-2	TCN2	0.0317991	889.897	673.774	609.733	777.837	859.892	267.571	347.157	165.024	280.203	356.823	228.891	154.056
Transcription factor BTF3	BTF3	0.839856	326.664	221.916	120.677	372.313	212.352	222.071	344.954	239.802	139.134	286.607	257.68	239.296
Ras-related protein Rab-4A	RAB4A	0.794733	0	149.928	112.042	0	158.098	170.902	125.628	167.307	154.975	0	143.951	141.925
Interferon-induced GTP-binding protein Mx2	MX2	0.617617	0	296.604	549.254	0	0	809.672	85.2917	4897.24	229.973	0	3999.83	131.274
Proteasome subunit beta type-1	PSMB1	0.381777	84274.3	61658.3	50188.7	58301.1	56947.5	52881.4	52984.7	61389.8	46812	40828.1	57438	51511.3
Cytochrome c oxidase subunit 5A, mitochondrial	COX5A	0.536787	1079.01	1045.71	883.753	1196.95	821.492	996.949	1570.08	916.408	1018.1	2170.23	885.422	1303.36
Lamin-B1	LMNB1	0.0400441	116915	66639.6	66706.8	76745.2	62901.6	72771.3	71288.3	69336.5	64056.3	62993.1	24304.7	24766.4
Pregnancy zone protein	PZP	0.994424	8839.81	3594.88	2036.24	3023.08	5873.67	2963.44	2658.86	8066.21	2192.95	4641.29	3363.29	3006.64
Interleukin-11	IL11	0.00735721	1205.97	184.365	111.704	2247.81	2213.16	3060.17	155.536	166.298	187.976	567.995	275.277	791.99
Calpastatin	CAST	0.0210799	35226.7	26822.8	22268.5	19861.8	23292.5	18286.4	20123.1	17380.1	17747.1	19285.7	16346.1	18243.9
Ephrin-A1	EFNA1	0.00514276	0	0	0	171.463	0	0	0	0	0	858.7	308.123	152.677
Collagen alpha-1(V) chain	COL5A1	4.97084e-07	85260.6	65941.6	53183.4	313316	364626	392180	66915.6	79228.4	71100.9	342455	298524	342214
N(4)-(beta-N-acetylglucosaminyl)-L-asparaginase	AGA	0.48225	337.364	181.982	101.096	329.161	201.514	250.192	162.822	134.914	0	227.288	0	139.19
Ras GTPase-activating protein 1	RASA1	0.246198	275.975	1448.31	1184.57	1098.96	1487.43	1073.49	1232.6	1610.89	2067.07	1764.57	1357.26	2642.66
Parathymosin	PTMS	0.559425	2384.58	5320.02	5772.09	1535.25	2715.58	3350.74	1467.52	2502.88	5745.71	715.804	3725.64	2856.43
Glutathione S-transferase Mu 3	GSTM3	0.097782	10642.7	12282.7	17944	7188.38	8711.56	9588.65	9981.21	11167.6	17879.3	7878.13	10236.7	9509.09
V-type proton ATPase subunit B, brain isoform	ATP6V1B2	0.430579	7111.16	7606.75	9782.29	6284.74	5562.15	8021.57	7857.5	8102.01	6268.77	8085.7	6109.6	6110.97
V-type proton ATPase subunit C 1	ATP6V1C1	0.378992	2710.51	2775.7	2428.94	3125.61	2088.94	1858.35	3299.07	2563.36	3002.17	2401.06	2935.19	2795.68
Cysteine and glycine-rich protein 1	CSRP1	0.62266	24805.6	21392.9	25461.8	15993.9	22788.2	24950.8	14655.6	20100.1	23374	18096	19918.2	27147.7
Filamin-A	FLNA	0.477594	1417010	934286	994258	792497	1030260	1176480	758325	960250	884893	779718	952900	1084890
Cytoplasmic aconitate hydratase	ACO1	0.296371	0	359.4	252.038	318.627	180.546	356.147	670.839	396.3	848.428	672.753	238.168	795.09
Phosphatidylcholine translocator ABCB4	ABCB4	0.00760887	2158.04	2189.58	424.587	11647.6	9826.93	10325.8	3183.01	1836.25	586.694	5807.31	8972.21	7595.13
5'-nucleotidase	NT5E	0.946628	4410.81	10612.5	12076.3	4227.4	13841.4	15693.2	4480.95	18906.9	18444.5	4556.24	16364.5	11880.8
Midkine	MDK	0.967551	4031.44	300.91	302.074	1236.47	265.497	408.391	1653.88	535.3	102.545	1312.7	542.085	180.624
Biglycan	BGN	1.0181e-06	4167.37	3119.8	2437.9	23576.1	33077.4	24427.6	2797.1	3288.57	2224.76	53994.8	32172.5	33707.9
CD9 antigen	CD9	0.0125678	621.732	306.726	259.343	429.734	448.067	1307.02	141.704	174.37	162.065	199.152	228.81	225.854
Catechol O-methyltransferase	COMT	0.0541095	1051.84	1310.69	1084.36	895.528	773.323	1131.09	1540.85	1239.75	2064.71	1214.88	1029.62	1491.46
Protein-glutamine gamma-glutamyltransferase 2	TGM2	0.837072	0	168.082	294.656	0	155.341	250.477	101.187	127.714	486.825	0	137.801	297.685
Oxysterol-binding protein 1	OSBP	0.397234	0	343.848	356.22	257.525	422.455	401.92	323.858	520.444	591.239	327.709	1025.42	241.591
Protein-L-isoaspartate(D-aspartate) O-methyltransferase	PCMT1	0.411063	23195.9	21504.4	18252.3	21162.8	19886	17787.7	19603.4	21301.4	20057.4	21052.3	16247	17332.9
Trifunctional purine biosynthetic protein adenosine-3	GART	0.00334023	18784.7	14246.9	12245	16443.4	27941.6	30371.2	15917.5	11666.4	11795.1	33249.8	34603.8	29240.4
Bifunctional phosphoribosylaminoimidazole carboxylase/phosphoribosylaminoimidazole succinocarboxamide synthetase	PAICS	0.725367	18808	12868.1	13480.8	23679.2	13649.8	12980.3	18605.7	13359.3	15356.6	22283.9	18004	15341
Iduronate 2-sulfatase	IDS	0.369147	16951.5	8995.84	7258.62	13721.9	10200.2	9873.93	7451.35	7588.89	7739.31	11898.5	7976.75	8012.58
Sterol carrier protein 2	SCP2	0.321199	0	982.552	1772.73	1002.83	2106.7	1878.36	885.058	1781.47	2673.7	2480.46	2945.75	3417.42
Ubiquitin-like modifier-activating enzyme 1	UBA1	0.0384679	114926	80448.4	94697	71325.6	59150.9	63948.4	90688	74140.5	106289	87928	77397.4	82981.6
Nucleoside diphosphate kinase B	NME2	0.169514	49803.3	28124.6	26792.4	32394.7	24571.9	26989.5	22891.4	23769.5	24547	20140.3	24891.6	25373.3
Ectonucleotide pyrophosphatase/phosphodiesterase family member 1	ENPP1	0.441099	0	0	0	0	0	0	0	0	0	0	0	114.093
Heterogeneous nuclear ribonucleoproteins A2/B1	HNRNPA2B1	0.472244	564518	312894	261002	292302	319772	280621	340542	257975	253747	283102	253683	279481
Insulin-like growth factor-binding protein 4	IGFBP4	0.000843852	89131.9	64224.7	55923.5	95797.8	118771	117814	44597.8	51318.9	36341.5	74865.6	70834.2	77147.6
cAMP-dependent protein kinase catalytic subunit beta	PRKACB	0.251121	6484.39	4022.2	3075.11	4677.17	4064.76	5160.65	4509.1	3943.77	4212.19	3083.08	3614.31	3083.22
Fibulin-1	FBLN1	0.173478	100070	51693.2	39719.4	103701	84084.4	75360.1	52926.4	61153.9	36197.7	62020.6	47838.4	57710.1
Integrin alpha-6	ITGA6	0.290147	3722.17	6029.77	3419.89	2045.94	3469.87	3122.78	4140.02	4905.74	2691.73	2967.01	3616.78	2755.41
Splicing factor, proline- and glutamine-rich	SFPQ	0.789128	36864	23272.1	20164.8	25811	27269.6	26553.9	26728.3	25129.2	18934.6	26832.3	27440.2	25988.9
Peptidyl-prolyl cis-trans isomerase B	PPIB	0.551675	419400	214493	198577	313346	269601	221113	265748	273728	198573	353021	335442	288393
Protein S100-A1	S100A1	0.65721	635.83	280.114	110.814	425.145	355.107	0	323.754	272.937	94.9964	756.035	208.219	170.646
Sarcoplasmic reticulum histidine-rich calcium-binding protein	HRC	0.106331	728.707	1425.83	1335.91	600.214	997.252	904.193	2415.78	5512.59	2677.19	906.271	4212.08	555.331
Tryptophan--tRNA ligase, cytoplasmic	WARS1	0.0464298	58434.6	53521.8	62050.9	49912.8	45941.8	40739.1	53300.8	68003.1	60498.5	52986.6	67392.3	54305.2
40S ribosomal protein S3	RPS3	0.0440059	26740.4	22931.1	27642.7	25878.1	23899.9	23716.9	31693.1	28101.8	39679.3	24643.6	26387	28058.9
Glycine cleavage system H protein, mitochondrial	GCSH	0.0170897	3482.93	2210.38	1384.85	2480.07	1893.51	1759.19	1484.22	1723.01	1346.36	1077.45	705.083	971.438
Receptor-type tyrosine-protein phosphatase beta	PTPRB	0.694534	0	795.665	651.263	286.628	262.811	714.143	363.561	287.472	768.884	138.947	739.87	662.319
Receptor-type tyrosine-protein phosphatase gamma	PTPRG	0.00482087	12775.9	10166	6636.98	4768.99	6184.62	5671.55	11796.6	11173.7	10306.8	5536.13	6790.56	5251.64
Adenosylhomocysteinase	AHCY	0.911643	57240.7	144858	112017	200158	187222	19008.9	155245	155344	100906	164361	147081	21791.6
Cofilin-1	CFL1	0.0865369	398624	238327	246655	171874	183277	235189	216100	249444	221383	210549	195585	192889
Eukaryotic translation initiation factor 4B	EIF4B	0.543578	6133.59	4216.1	8028.99	7399.91	7533.17	7559.17	7185.93	4241.39	8546.39	7247.94	7944.01	7741.58
Thymidylate kinase	DTYMK	0.40862	0	422.328	647.046	345.435	550.155	399.568	838.026	549.778	756.554	798.562	382.655	691.079
Ribonucleoside-diphosphate reductase large subunit	RRM1	0.759762	273.123	180.567	110.387	354.545	189.414	0	503.991	0	149.119	169.126	160.139	215.595
Laminin subunit alpha-2	LAMA2	0.436304	281595	180274	149904	248622	229241	197581	204602	162043	140115	222271	166228	168689
Stromelysin-3	MMP11	0.00562781	9880.57	6194.74	2775.15	45177.2	26156.1	23174.9	12439.1	12653.7	5773.32	33521	23443.9	18901.8
Elongation factor 1-beta	EEF1B2	0.181864	79442.3	49223.7	44415.8	45790.7	44130.1	47266.2	74461.9	50550.7	43478.8	41857.9	37844.6	35105.8
Insulin-like growth factor-binding protein 6	IGFBP6	0.0258247	6489.38	5821.97	6292.55	8341.79	10216.4	8135.27	3220.49	6814	4475.83	6889.19	10053.6	7910.31
Insulin-like growth factor-binding protein 5	IGFBP5	2.6392e-05	55319.4	30370.8	24439.2	151196	168268	153181	24390	26774.9	28801	96632.8	90182.2	90374.5
Low molecular weight phosphotyrosine protein phosphatase	ACP1	0.227373	2955.28	2032.83	1832.07	1551.51	1677.07	2052.28	1442.44	1065.49	2530.66	1999.69	735.499	952.77
Acetyl-CoA acetyltransferase, mitochondrial	ACAT1	0.455275	0	358.176	521.991	0	201.332	0	225.441	303.583	478.913	0	311.45	415.345
Tenascin	TNC	0.707609	10991.8	6555.62	4061.62	9143.36	7618.31	4881.12	7834.62	5120.78	4615.05	10933.8	6280.47	7586.32
Myosin regulatory light polypeptide 9	MYL9	0.0852052	14727	15546	15644.9	13952.5	15574.8	11630.6	13159.9	13949.9	15076.4	11934.4	9469.39	13217.3
Zinc-alpha-2-glycoprotein	AZGP1	0.794918	349.795	0	0	136.148	0	0	104.229	0	0	0	0	0
40S ribosomal protein S12	RPS12	0.253325	65592.9	52942.6	58862.8	55837.3	31046.2	45356	51160.1	58112.3	65675.8	79341.2	53312.5	49187.2
DnaJ homolog subfamily B member 1	DNAJB1	0.0608964	756.022	1086.92	533.96	906.517	551.682	828.992	231.081	442.657	625.204	322.897	456.428	347.219
DnaJ homolog subfamily B member 2	DNAJB2	0.241256	0	0	0	165.009	0	0	113.896	0	106.864	0	0	0
ATP synthase subunit alpha, mitochondrial	ATP5F1A	0.35131	13562.4	3290.37	3054.01	7302.58	4983.09	3942.3	5138.74	4712.53	2290.03	3090.99	1888.35	2874.35
Proteasome subunit alpha type-1	PSMA1	0.477918	115092	83945.9	70614.6	76156.7	76447.8	69754.1	60944.8	91958.5	66671	58740.6	84009.7	68633
Proteasome subunit alpha type-2	PSMA2	0.181228	45416.2	21289.1	15476.2	19879	19732.8	22080.5	18995	22657.1	15558.3	12640	12988.5	15342
Proteasome subunit alpha type-3	PSMA3	0.150519	97334	83599.7	63216.2	61575.3	57105.1	59114.5	56640.8	78719.1	56350.4	49392.2	68966.1	56917.1
Proteasome subunit alpha type-4	PSMA4	0.215147	99394.4	61222.5	50262.8	58768.3	58388.5	55827.9	44274.1	60367.5	44196.5	41036.5	54423.8	46124.1
Collagen alpha-3(V) chain	COL5A3	0.243036	2849.63	475.183	384.582	1640.29	1317.5	1992.51	397.191	648.074	782.146	450.612	499.713	1013.1
Integrin alpha-3	ITGA3	0.679154	11220.1	21011.4	13073.5	6704.46	13949.5	12333	6819.82	16784.6	9943.94	6672.42	16370.7	9570.72
Pentraxin-related protein PTX3	PTX3	0.124939	33125.8	15399.9	31274.5	26755.7	25466.6	68841.4	10322.4	14410.8	22198	27377.8	27973.9	45166.4
Moesin	MSN	0.359767	686259	397955	289322	375182	380443	358884	359528	363316	313280	324357	310536	276526
Probable ATP-dependent RNA helicase DDX6	DDX6	0.64667	7841.23	7205.9	6676.88	6329.49	8476.55	6561.46	9840.13	7538.95	7239.79	8444.94	7876.7	6428.27
Catenin alpha-2	CTNNA2	0.191073	363.311	908.742	835.286	319.826	676.166	1043.12	1233.9	1247	1207.12	597.833	640.678	790.566
Splicing factor U2AF 65 kDa subunit	U2AF2	0.398588	5368.88	8346.42	6008.57	8451.14	8904.42	6706.71	7963.09	11627.6	7235.97	7313.52	10961	7269.75
60S ribosomal protein L13	RPL13	0.0092738	3588.91	2339.68	1506.87	778.817	727.168	1100.94	2576.89	1814.79	3936.35	571.08	1026.72	1261.89
Protein S100-A4	S100A4	0.251732	140320	81907.4	60716.6	79860.3	69389.7	64647.2	68090.2	65139.3	64983.1	73506.6	50638	50873.5
Alpha-1,3-mannosyl-glycoprotein 2-beta-N-acetylglucosaminyltransferase	MGAT1	0.285446	0	135.689	144.315	153.751	205.683	0	316.582	188.062	166.863	583.626	520.859	523.83
High mobility group protein B2	HMGB2	0.618419	3377.44	2125.5	2774.13	1986.58	3060.31	2431.78	4375.14	3857.89	2060.22	2591.34	3108.61	2071.32
Polypyrimidine tract-binding protein 1	PTBP1	0.331067	12694.3	12679.8	11679.3	11285.4	12988.9	11126.8	12457.3	17421.4	11694.6	14303.5	16685.1	12512.6
Valine--tRNA ligase	VARS1	0.0697042	9209.37	8523.63	9372.21	8914.12	10270.3	8295.46	9698.32	10490.4	11022.8	9105.69	7630.76	8566.76
Elongation factor 1-gamma	EEF1G	0.0694557	117958	98527.7	113873	97252.7	101904	109058	114917	117521	107869	117048	123546	120587
Peptidyl-prolyl cis-trans isomerase FKBP2	FKBP2	0.411568	13179.7	7095.07	6137.84	7066.91	8550.15	5428.76	7210.15	4989.45	4738.03	8518.59	6042.28	6286.25
14-3-3 protein theta	YWHAQ	0.0105446	93887.1	80619.5	78929	76243.7	71137.7	78499.5	83489.3	104571	102319	99386.4	102018	98501.3
Mitogen-activated protein kinase 3	MAPK3	0.441099	0	0	0	0	0	0	0	145.659	0	0	0	0
Calmodulin-like protein 3	CALML3	0.0621714	58168.6	33268.5	35001.2	50088.2	34309.1	36996.7	36074.9	31556.9	39447.9	23960.1	24063	28247.5
Dipeptidyl peptidase 4	DPP4	0.0453624	25522.4	19668.3	18441.2	19130.3	21085.3	21820.5	16428.3	18613.3	14622.2	15016	15466.8	17893.7
60S ribosomal protein L10	RPL10	0.0103807	0	0	226.109	0	0	0	159.932	151.177	328.515	0	0	0
Collagen alpha-1(VIII) chain	COL8A1	0.0682722	3217.42	2363.09	1551.43	4758.09	4974.96	4729.89	875.226	2394.64	2726.18	2107.91	2314.39	3641.66
Replication protein A 70 kDa DNA-binding subunit	RPA1	0.126562	1208.82	2319.86	2606.39	3250.57	3101.14	2415.15	2298.82	2271.37	3678.44	3054.62	3810.07	3770.17
DNA-(apurinic or apyrimidinic site) endonuclease	APEX1	0.217996	30059.2	30951.3	31506.8	25066.9	26734.1	23688.8	28012.7	30557.7	36023.7	24095.5	37877.3	37399.8
CD82 antigen	CD82	0.00680459	18345.2	20236.5	13448.5	7982.31	13427.5	13039.9	4857.55	11886.7	4180.45	3572.26	2508.78	5693.48
CAD protein	CAD	0.331149	108136	62108.8	58126.5	74742.3	63723.2	60233.4	64997.6	53717.4	47446	4254.83	55100.5	56826.4
Calreticulin	CALR	0.137273	650926	350729	290222	261456	295818	280746	280853	297642	265001	119563	259257	266332
Microtubule-associated protein 4	MAP4	0.105449	225830	127979	111134	118119	110446	97196.4	134515	99868.4	98468.5	95152.1	81263.3	89233.8
Calnexin	CANX	0.00144378	12425.9	10255.4	13163.7	10335.7	9144.56	13388.9	7713.13	7928.04	9197.39	6455.59	6424.53	6529.08
Proteasome subunit beta type-8	PSMB8	0.989225	14611.4	14196.6	9781.48	11446.5	12598.2	10427.7	10867.3	20726.9	7423.53	8271.34	20275.4	10571.6
Proteasome subunit beta type-9	PSMB9	0.540991	4142.91	3508.67	2914.02	1240.56	2108.4	2155.75	1441.76	6468.71	1148.45	1310.88	3843.72	1619.27
Proteasome subunit alpha type-5	PSMA5	0.129939	152392	109953	87924	86945.4	87144.7	83576.3	93258.1	78287.1	85907.7	71515.2	97539.6	75613
Proteasome subunit beta type-4	PSMB4	0.10534	89666.5	59064.3	47782.8	50064.5	48443	51532	43600.8	57008.6	41429.5	29717.6	47162.5	38961.6
Proteasome subunit beta type-6	PSMB6	0.0299408	46603	33581.4	21721.1	22106.5	23255.2	24002.9	23940.5	23398.7	22752.5	13437.7	18132.5	18427.2
Proteasome subunit beta type-5	PSMB5	0.347387	85232	46616.8	67890.6	85702.7	74924.8	80793.9	81037.5	78451.4	71349.6	68800.9	37861.6	72229
Tropomodulin-1	TMOD1	0.644522	10648.5	6443.29	7141.01	9725.83	4413.66	5344.76	8567.67	6235.13	6591.83	8443.92	5167.15	4728.56
Protein-lysine 6-oxidase	LOX	7.44446e-06	2520.56	1052.76	1122.04	11792.8	9240.77	9718.22	963.176	1036.17	980.288	11560.6	7705.25	9644.8
DNA polymerase delta catalytic subunit	POLD1	0.13692	6904.26	16052	21260.9	17586.4	15767	23468.1	21340.1	19289.4	25748.2	26810.4	24994	27140.1
Mitogen-activated protein kinase 1	MAPK1	0.453174	8493.67	12407.9	17187.3	10884.3	10089.7	20436.1	30833.1	11318.4	19516.5	17379.6	16701.8	16072.6
Progranulin	GRN	0.423057	79235.4	57912.6	40233.6	57377.8	54360.1	48646.9	112141	57541.4	60795.4	90113.2	68861.8	60470.4
Receptor-type tyrosine-protein phosphatase mu	PTPRM	0.370986	0	136.533	174.267	167.958	220.982	170.456	143.104	116.924	184.552	180.511	228.985	224.811
Cytosol aminopeptidase	LAP3	0.961103	60147.5	44672.2	44379.6	51605.2	37922.9	44542.7	46900.4	73442.4	37999.6	40807.9	85935.5	32232.5
Protein S100-A2	S100A2	0.0717256	0	0	143.502	0	0	0	0	0	114.609	128.075	179.6	164.865
Tripeptidyl-peptidase 2	TPP2	0.287126	28847.4	20998.1	22906.8	20281	18958.2	18525.7	27053.3	23887.9	18579.5	25150.1	20838.8	22201
Inositol monophosphatase 1	IMPA1	0.920701	15114.1	4365.27	8155.52	12897	7800.03	7752.43	13606.7	7174.55	8059.15	9157.67	7467.52	6714.8
CCN family member 2	CCN2	9.08394e-08	92007.1	77719.4	65979.3	676279	664644	684349	66099.9	66652.3	88051.6	828222	585625	904168
SHC-transforming protein 1	SHC1	0.15893	463.722	729.927	493.237	634.212	479.693	589.449	373.348	430.607	254.667	352.895	408.851	680.972
Collagen alpha-5(IV) chain	COL4A5	4.43708e-07	11144	8698.06	8681.45	67037.5	77065.9	85070.8	7965.74	7201.24	10135.4	66899.9	44412.2	70947
Transketolase	TKT	0.604881	107374	86626.9	84157.1	73058.8	92612.2	90360.2	84268.2	94476.1	63195.3	94815.5	86473.2	88844.2
RNA-binding motif, single-stranded-interacting protein 1	RBMS1	0.368765	0	212.994	231.97	249.848	276.74	279.225	320.583	211.571	207.74	252.422	212.453	532.579
Protein PML	PML	0.255249	560.218	1678.88	1687.18	1952.29	1494.52	1820.28	1424.17	2338.12	1649.65	2010.13	2859.2	1946.58
Elongation factor 1-delta	EEF1D	0.887973	44437.3	43100.9	32305.2	39601.6	26437.7	49491.3	34608.8	40079.6	30238.4	21609.4	47865.2	36355.9
Myristoylated alanine-rich C-kinase substrate	MARCKS	0.100817	13214.9	11127.9	8766.19	10345.9	14806.1	12054.6	10609.6	11694.8	10459.3	12462.1	17347.9	17293.2
Guanine nucleotide-binding protein subunit alpha-11	GNA11	0.595719	0	0	119.796	0	0	0	0	0	120.01	0	0	0
Endoplasmic reticulum resident protein 29	ERP29	0.582663	52058.1	29233.4	21560.4	29009.7	26039.9	29129.4	26930.8	24415.7	21648	29338.6	23590.9	28213.4
Peroxiredoxin-6	PRDX6	0.26754	493627	274716	278762	290931	219332	244132	302791	231405	274741	285259	214172	220128
Flavin reductase (NADPH)	BLVRB	0.567766	3486.38	4173.98	5004.63	3544.96	3864.27	3202.24	4097.88	3481.53	5813.53	4792.44	3260.93	3486.07
Peroxiredoxin-5, mitochondrial	PRDX5	0.401594	21493.7	20911.1	20423.9	17014.6	20396.1	25718.1	17082.5	21070.7	24210.8	24749.1	22503.4	27066.6
Thioredoxin-dependent peroxide reductase, mitochondrial	PRDX3	0.00902953	69351.2	55583.3	44564.5	55591.9	65539.4	75670	39176.7	53918.3	33167.9	29322.7	29040.3	37593
ATP synthase subunit delta, mitochondrial	ATP5F1D	0.858531	6428.78	1609.62	1420.58	3150.83	1639	2004.21	2862.7	3240.61	2050.45	3026.11	800.053	2421.96
60S ribosomal protein L12	RPL12	0.363237	40428.4	66768	57441.9	186379	73309.7	38422.4	688307	106058	67418.4	258895	120801	75016.3
Enoyl-CoA hydratase, mitochondrial	ECHS1	0.564383	2206.62	2826.24	3243.73	2525.84	1211.71	2251.37	3345.31	3429.18	1814.36	4166.76	1960.17	2079.46
UMP-CMP kinase	CMPK1	0.0887523	35138.1	26708.8	27441.7	24467	16470.6	22371.2	30821	24898.2	38806.6	31685.5	25478.2	31015.2
Phosphatidylethanolamine-binding protein 1	PEBP1	0.429307	347123	217559	207691	210382	218204	211092	192749	236049	222008	193074	222645	190532
Protein disulfide-isomerase A3	PDIA3	0.360024	633012	324340	288463	352598	316049	322298	303395	310629	240307	295024	261574	313611
Serine/threonine-protein phosphatase 2A 65 kDa regulatory subunit A alpha isoform	PPP2R1A	0.0217981	45656.2	42197.5	54004.6	37953.1	30170.5	38452.7	55789.1	44409.8	59077.3	44290.8	45737.9	41505.5
Peptidyl-prolyl cis-trans isomerase F, mitochondrial	PPIF	0.287514	499.947	443.333	258.103	155.481	359.812	206.305	108.996	281.632	415.75	187.299	0	170.959
Glycylpeptide N-tetradecanoyltransferase 1	NMT1	0.161918	0	191.629	470.022	0	0	200.425	146.092	593.121	262.334	349.592	477.816	519.816
Heme oxygenase 2	HMOX2	0.868614	0	155.315	185.858	0	183.089	0	0	165.889	112.885	0	245.433	135.2
Adenylosuccinate synthetase isozyme 2	ADSS2	0.0465619	6232.6	4224.65	5386.03	8807.67	4808.35	10552.3	3303.42	3811.72	3589.11	5863.59	4528.95	3291.55
Tyrosine-protein kinase receptor UFO	AXL	0.00017385	13998	10139.1	11982	19571.1	21328.9	25762.2	16078.8	18356.8	15381.5	27863.8	27631.9	25201.3
Alpha-2-macroglobulin receptor-associated protein	LRPAP1	0.312502	3521.34	2499.97	1831.25	2145.14	1803.62	1505.95	2685.76	2001.5	1341.95	1978.19	1741.97	1022.76
Adenylosuccinate lyase	ADSL	0.343476	8036.62	7881.6	9229.13	3552.45	6435.93	7144.13	5271.4	6571.06	10859.4	6357.66	8072.38	8700.3
Pyruvate kinase PKLR	PKLR	0.00533918	259137	124969	121690	144856	124699	167529	78992.4	100122	98608.4	52809.8	49657	74630.5
CAP-Gly domain-containing linker protein 1	CLIP1	0.860347	441.288	1486.8	1428.67	1071.56	1323.43	1276.7	896.894	1338.73	1134.46	303.477	1271.18	1502.78
Sorcin	SRI	0.0942141	10812.8	9063.51	7903.61	7887.6	8188.85	7728.54	9536.48	8262.32	8279.95	7953.86	6971.15	5002.7
Leukocyte elastase inhibitor	SERPINB1	0.9814	22552.5	11505.6	19396.4	26181.1	11792.4	22675.6	16036.1	25653.1	14246.3	21848.7	15269.1	17479.8
Aldehyde dehydrogenase X, mitochondrial	ALDH1B1	0.00993484	2860.84	3002.31	2541.77	1418.23	2251.15	1879.74	2750.14	3064.41	3068.64	2251.98	2721.5	2433.85
Lipocalin-1	LCN1	0.0574263	0	0	0	0	295.54	1487.41	0	0	0	0	0	0
Rab GDP dissociation inhibitor alpha	GDI1	0.122822	55732.7	36198.8	31055.4	29568.2	26335.4	24252.5	27040.2	26780	37508.4	29046	29649.4	26648.8
Protein S100-A7	S100A7	0.238647	16536.9	3206.93	2382.05	5337.02	4091.49	5981.05	3307.52	2213.45	2222.3	1709.68	3671.74	1629.49
Ribonucleoside-diphosphate reductase subunit M2	RRM2	0.853482	528.463	379.678	169.118	611.363	266.112	499.25	177.956	568.303	325.471	304.627	457.651	346.498
Syndecan-4	SDC4	0.00236586	8933.11	3568.97	2263.64	823.262	910.966	1244.25	2680.42	3381.03	3427.91	834.539	1103.71	1015.45
Cytotoxic granule associated RNA binding protein TIA1	TIA1	0.320772	264.647	383.666	390.053	434.082	478.187	317.462	788.917	498.296	152.526	754.553	648.198	653.096
Sodium- and chloride-dependent taurine transporter	SLC6A6	0.441099	0	0	0	0	209.289	0	0	0	0	0	0	0
DnaJ homolog subfamily A member 1	DNAJA1	0.332673	0	975.218	844.281	591.252	817.646	1024.64	1075.83	1281.51	1590.73	1570.11	2131.84	1423.95
RAC-alpha serine/threonine-protein kinase	AKT1	0.42559	0	627.932	553.511	183.738	546.997	414.469	823.188	782.336	1150.77	403.296	532.739	715.886
RAC-beta serine/threonine-protein kinase	AKT2	0.35201	0	133.077	110.697	0	0	0	0	119.159	131.959	0	0	104.651
3-hydroxyisobutyrate dehydrogenase, mitochondrial	HIBADH	0.78761	848.991	1335.2	1572.4	1276.31	1122.39	1324.19	1058.28	1992.47	1434.52	1299.65	1229.33	1523.04
Bifunctional purine biosynthesis protein ATIC	ATIC	0.0407042	30236.6	20440.7	20718.6	17462.2	13013.4	10488.9	26712	20387.6	21291.1	24871.8	18132.1	16883.2
Heterogeneous nuclear ribonucleoprotein H3	HNRNPH3	0.995582	10521.2	7323.14	5200.97	9376.27	7036.43	6595.44	7874.54	8247.06	6443.98	8987.56	7698.66	6603.77
Heterogeneous nuclear ribonucleoprotein H	HNRNPH1	0.818352	8047.74	8599.17	8426.79	8835.41	7277.52	9111.6	10404.2	7178.66	8156.97	8459.41	6864.01	8034.25
Caspase-14	CASP14	0.373027	2347.38	763.109	436.386	1578.26	858.281	389.115	683.725	364.071	639.053	466.907	471.742	306.474
14-3-3 protein beta/alpha	YWHAB	0.0971201	225219	103115	75267	92457.5	91257.8	84824.1	86080.8	73575.5	71041.5	60738.1	61505.6	60464.7
Stress-induced-phosphoprotein 1	STIP1	0.0175333	112135	63301.4	63873.6	46009.4	38834.1	44345.4	64264.8	58823.8	56220.5	47293.2	52754.7	44436.6
Protein S100-A11	S100A11	0.365947	435180	104674	77582.6	92734.8	99576	108981	79641.9	89013.2	83392.4	80936.5	75238.2	82159.9
Neural cell adhesion molecule L1	L1CAM	0.230071	27877.6	32514	14096.1	18824.6	14314	12323.4	15608.4	22267.6	15954.3	5300.76	19571.3	11917.4
Peroxiredoxin-2	PRDX2	0.810907	70190.9	33298.9	27436.8	41674.9	33212.9	24833.6	45308.1	32893.7	28071.3	38518.6	33172.4	24337.1
Deoxycytidylate deaminase	DCTD	0.0220163	3291.8	3302.44	2701.85	2318.39	2404.14	2354.84	3162.84	3192.66	2647.63	3088.73	3007.8	2654.4
Guanylate-binding protein 1	GBP1	0.988258	7249.04	14251.8	10474.8	8035.08	13969.4	11269.9	5441.09	19527.7	9015.05	8597.05	12277.8	8799.79
Guanylate-binding protein 2	GBP2	0.227146	371.302	311.237	512.268	182.34	0	206.419	281.855	526.957	527.464	130.491	125.29	150.222
60S ribosomal protein L9	RPL9P9	0.427635	1493.89	979.586	642.786	1141.2	699.766	527.544	2133.78	1281.79	804.143	869.345	1140.6	992.558
Kinesin-1 heavy chain	KIF5B	0.00773358	38635.6	35164.9	39274.3	31377.8	29563.3	29539.1	42372.4	40781.2	49276.1	30074.4	39021.4	29100.1
Lymphocyte-specific protein 1	LSP1	0.822233	1258.16	1050.03	687.711	1196.76	1217.37	573.429	1194.72	987.422	368.259	1127.89	851.383	1136.01
Deoxyuridine 5'-triphosphate nucleotidohydrolase, mitochondrial	DUT	0.441099	0	0	0	0	0	182.595	0	0	0	0	0	0
Mannosyl-oligosaccharide 1,2-alpha-mannosidase IA	MAN1A1	0.000693858	1079.61	1115.14	774.456	3911.22	2720.21	2786.64	712.948	714.354	524.669	1751.3	738.838	1034.18
N-acetylgalactosamine-6-sulfatase	GALNS	0.840037	20865.5	10911.9	10484.4	17523.2	13112.9	10655.1	34241.6	12243.9	11213.9	24779.4	14760.2	12933.4
Ribonuclease 4	RNASE4	2.59611e-05	876.262	720.061	843.128	2859.52	2566.04	4375.94	314.173	559.409	284.876	2652.69	1849.85	2719.93
Syndecan-2	SDC2	0.047334	3116.98	1964.17	2745.52	491.803	1188.09	1522.85	1557.27	1959.56	2343.29	1308.13	1782.04	1856.08
Serine hydroxymethyltransferase, mitochondrial	SHMT2	0.380469	667.769	487.524	495.842	587.409	379.166	274.946	530.817	901.723	402.483	325.585	472.458	451.194
Heat shock 70 kDa protein 4	HSPA4	0.435689	198576	142625	129628	139326	124420	137743	143522	134528	127702	141603	130580	125754
Mannose-6-phosphate isomerase	MPI	0.605954	4321	2535.95	4075.5	3906.78	2237.6	2419.84	4258.01	2524.69	4937.08	4028.54	2121.89	2941.8
Glypican-1	GPC1	0.00384813	1401190	642571	510807	343803	321694	352235	514572	556870	462626	203546	237338	261767
Profilin-2	PFN2	0.0108294	12853.4	8895.85	9039.24	9001.45	6861.4	6781.11	7242.18	6368.88	7984.22	6283.43	5620.85	5266.45
Catenin alpha-1	CTNNA1	0.322084	76221.3	12284.9	13843	48581.5	11677	41189.4	12135.5	15454.1	14599.2	10928.9	13291.3	9575.06
Catenin beta-1	CTNNB1	0.853995	8146.08	6598.4	4292.08	6153.43	5817.65	4424.31	5978.4	5439.33	5939.65	5883.04	6775.85	5581.26
Serpin B6	SERPINB6	0.104997	99734.4	59381.8	68964.5	63295.1	80971.8	63387.3	57077.3	53685.2	48463.9	66376.5	78981.6	77472.5
Radixin	RDX	0.399991	41408.9	41294.6	36266.6	39530.4	26590.8	19382.6	29821.6	39124.5	18017.6	25714.2	34858.5	36370.7
Replication protein A 14 kDa subunit	RPA3	0.00925435	824.465	1150.34	893.299	902.632	714.804	785.104	1693.53	1157.3	1392.33	1822.05	1361.25	1179.21
60S ribosomal protein L22	RPL22	0.555675	3766.13	1166.19	1639.37	2030.26	2025.43	423.256	3551.06	2605.88	1604.21	2189.18	2133.6	1316.59
General transcription factor IIF subunit 1	GTF2F1	0.425132	256.597	196.572	103.625	225.599	374.774	0	333.496	331.252	203.695	539.652	317.237	431.109
Sepiapterin reductase	SPR	0.441099	0	0	100.049	0	0	0	0	0	0	0	0	0
Pro-adrenomedullin	ADM	0.0306909	4153.6	2389.27	3472.97	5095.77	4481.86	3881.62	1744.53	1641.88	1969.53	2668.07	1400.27	3870.1
Thrombospondin-2	THBS2	0.00271277	690168	336668	215379	728330	728029	758342	195072	179259	166812	300522	291218	300044
Alpha-L-iduronidase	IDUA	0.045859	0	114.691	0	0	0	0	0	118.378	109.905	234.532	188.237	232.381
Keratin, type I cytoskeletal 9	KRT9	0.262651	910880	55113.8	93453.6	311584	114609	153543	195099	49833.2	162540	35047.1	61853.5	38317.2
Fibrillin-1	FBN1	8.79008e-06	357051	252819	176202	1379330	1478370	1339560	371782	323980	355301	1457440	1153100	1096150
Fibrillin-2	FBN2	6.19374e-05	1524.71	2061.66	1578.33	9155.57	16861.3	7882.44	4695.38	3262.07	2818.7	31846.5	17257.7	14819.5
Glycogen debranching enzyme	AGL	0.563488	296.881	442.977	667.481	368.482	265.557	310.358	820.278	262.885	534.463	317.994	301.848	552.012
Myosin-9	MYH9	0.85701	380417	385220	385682	282617	496772	423984	237405	440674	333046	262251	580248	376226
Myosin-10	MYH10	0.0734469	351.563	697.344	996.755	1244.07	2211.63	1426.65	591.313	1297.92	854.646	1070	1204.71	1010.02
Tyrosine-protein kinase receptor Tie-1	TIE1	0.00159729	0	0	0	2633.75	1384.59	2200.56	0	0	293.265	667.037	293.269	1502.44
Coatomer subunit beta'	COPB2	0.000517914	36527.3	29428.4	32426.7	28992.5	29495.2	33116.2	19564.2	22277.2	20912.8	19754	19874.2	24246
Alpha-actinin-2	ACTN2	0.459251	350913	161109	113973	194981	104594	78910.5	248937	144384	137064	164205	111924	85197.8
Beta-adducin	ADD2	0.0802007	0	0	126.385	0	0	0	153.032	135.437	98.3435	176.773	0	116.103
Basigin	BSG	0.169499	18558.6	9813.12	6896.22	8579.67	9179.99	6574.32	7600.85	8474.94	4623.75	5151.36	6700.89	5511.75
Metalloproteinase inhibitor 3	TIMP3	3.96824e-07	592.712	637.477	516.024	6261.29	6975.75	10978.7	883.742	858.075	800.203	6051.31	5113.82	8413.97
RNA-binding protein FUS	FUS	0.619533	10743	5633.68	4700.69	7378.57	7963.73	5642.15	7284.48	4980.2	4785.69	8316.25	6597.98	7517.72
Nuclear pore complex protein Nup214	NUP214	0.441099	0	0	0	0	0	0	144.528	0	0	0	0	0
Protein DEK	DEK	0.540567	633.78	464.715	629.264	0	435.825	236.59	151.694	599.282	297.581	0	479.676	353.885
Glutaredoxin-1	GLRX	0.223164	14913.5	11809.7	13444.5	13537.4	9621.09	8270.53	13853.9	11811.9	13319.6	10866.8	9888.87	12932.1
Protein phosphatase 1A	PPM1A	0.425923	0	298.138	665.684	376.08	1100.55	832.424	132.012	179.492	1072.2	435.77	633.186	507.114
Keratin, type II cytoskeletal 2 epidermal	KRT2	0.412001	353239	51759.4	26008	93422	54346.8	54588.9	94673.6	26858.9	65262.1	19250.5	47870.5	18732.7
Vascular endothelial growth factor receptor 3	FLT4	0.759133	0	262.893	128.382	163.313	164.065	0	136.537	0	0	118.564	0	0
26S proteasome regulatory subunit 7	PSMC2	0.00282258	19281.8	17815.3	18277	14702.8	14618.5	13152.8	20077.2	17375	23524.7	14930	12946.3	14702.8
Chitinase-3-like protein 1	CHI3L1	0.00160361	11900.1	7970.27	6353.37	20892.7	15999.5	15289.2	5557.43	6816.65	3874.28	16849.1	13170.5	11869.4
ADP-ribosylation factor-like protein 3	ARL3	0.72085	2640.65	3832.32	5994.4	4345.57	3343.85	3796.02	3918.15	4392.1	6584.12	5372.67	3986.84	3624.99
Dual specificity mitogen-activated protein kinase kinase 2	MAP2K2	0.197528	0	345.215	173.066	0	0	0	0	0	147.655	0	0	0
Oxygen-dependent coproporphyrinogen-III oxidase, mitochondrial	CPOX	0.441099	0	0	0	0	0	0	0	0	0	0	288.15	0
60S ribosomal protein L4	RPL4	0.0134056	7176.52	6014.79	5329.92	3123.63	3744.93	3581.18	6610.25	6000.6	8126.63	3779.27	6319.99	3281.83
Oxidized purine nucleoside triphosphate hydrolase	NUDT1	0.377257	73224.7	33941.1	25264.1	28180	27245.1	32148.9	31592	25784.8	1673.86	25493.3	20036.9	21534.8
Lon protease homolog, mitochondrial	LONP1	0.219067	0	0	0	0	0	0	0	116.163	0	0	110.31	123.285
Phosphoglucomutase-1	PGM1	0.856622	15784.6	16205.2	25895.6	15514	16779.1	18586.9	14987.2	19024.4	25281.1	15780.9	18565.3	19148.9
Serine/threonine-protein phosphatase PP1-gamma catalytic subunit	PPP1CC	0.00715742	349.94	304.8	293.318	222.642	373.729	310.557	618.318	490.066	628.333	264.447	378.184	244.597
DNA-directed RNA polymerase II subunit RPB9	POLR2I	0.0139861	476.915	645.085	640.777	530.394	539.013	443.052	706.073	821.375	800.02	580.869	384.809	394.82
Pigment epithelium-derived factor	SERPINF1	0.133985	1967580	1081160	763284	1551690	1318820	1338620	1028880	992742	692446	924950	788022	743876
Dihydrolipoyllysine-residue succinyltransferase component of 2-oxoglutarate dehydrogenase complex, mitochondrial	DLST	0.135346	1062.19	1117.85	532.837	717.343	672.456	979.516	729.123	355.857	343.744	614.377	454.438	661.532
Phospholipid hydroperoxide glutathione peroxidase	GPX4	0.502547	0	302.132	295.411	279.65	228.533	292.5	388.814	278.634	262.543	197.933	230.362	157.494
Signal recognition particle 14 kDa protein	SRP14	0.940281	3682.82	4544.4	5140.12	5605.22	4624.36	3457.7	4478.31	4393.71	4763.37	5599.68	5126.68	3858.04
TGF-beta receptor type-2	TGFBR2	0.38058	396.791	205.764	106.612	327.059	696.984	223.354	749.495	459.463	324.496	731.249	197.337	427.666
Nuclear pore glycoprotein p62	NUP62	0.212967	0	124.971	140.904	168.8	0	0	120.472	165.105	143.922	230.403	163.777	143.066
Squalene synthase	FDFT1	0.476763	0	663.261	709.982	172.605	332.609	412.07	1052.39	497.029	1202.14	679.993	450.807	674.025
Transaldolase	TALDO1	0.374087	63819.9	49215.1	40579.3	49958.4	51040.4	59725.4	26271.1	50825.1	44107.8	40740.5	48585.7	48926.3
Electron transfer flavoprotein subunit beta	ETFB	0.519119	0	164.844	104.767	201.838	277.754	0	242.918	155.144	88.0229	348.17	237.275	253.728
Lysosomal acid lipase/cholesteryl ester hydrolase	LIPA	0.0368219	2441.77	1660.14	1602.65	2843.87	3763.43	4783.17	2720.74	4992.76	3896.07	3543.99	3456.52	7084.54
V-type proton ATPase catalytic subunit A	ATP6V1A	0.596624	25109	23345.6	31823.8	19364	29076.8	29512.5	28161.6	28867.9	31212.4	23099.5	24521.6	27480.1
Stress-70 protein, mitochondrial	HSPA9	0.40003	26471.7	13759.9	16333.6	13193.9	13429.6	18467.8	16295.3	17747.1	12209.4	15862.7	9218.33	12921.8
Eukaryotic initiation factor 4A-III	EIF4A3	0.243038	3415.81	4219.18	4574.27	5101.26	4174.28	3761.59	6260.98	4737.71	5212.73	3294.4	4122.68	5209.53
40S ribosomal protein S19	RPS19	0.795519	7184.67	176639	7795.19	3897.71	5629.53	113530	6779.43	8305	10455.5	17513.3	8860.63	3347.71
60S ribosomal protein L3	RPL3	0.00182817	4460.66	3262.6	3987.4	10662.2	8955.45	9335.86	4165.94	3247.39	5851.85	5126.8	7351.33	5955.37
Collagen alpha-1(XV) chain	COL15A1	3.82743e-05	114973	69421.7	72533.2	278232	267541	401018	41918.3	48877.8	64408.4	127700	126323	141445
Collagen alpha-1(XVIII) chain	COL18A1	0.243272	392456	12739.8	65101.1	102743	81799.2	218629	39373.2	39421.5	44200.1	15801.3	23510.1	38242.9
Acidic leucine-rich nuclear phosphoprotein 32 family member A	ANP32A	0.9514	0	250.861	133.947	0	169.195	169.025	0	242.044	119.512	0	744.174	0
Macrophage-capping protein	CAPG	0.166902	50721.3	39357	29161.9	34920.3	34739.7	22705.8	28506.5	32419.2	19624.3	24968.5	27458.9	22156.8
Adenylyl cyclase-associated protein 2	CAP2	0.827863	386373	585779	341758	263563	632089	359484	156161	537603	359419	262110	398800	422864
Interleukin-6 receptor subunit beta	IL6ST	0.700604	2427.39	2151.77	2433.52	1894.19	1849.67	1726.22	1230.65	3371.33	2313.76	1888.19	2294.12	2646.29
Alpha-taxilin	TXLNA	0.0857486	0	0	237.57	0	0	0	172.681	0	168.904	190.315	210.438	153.876
Nicotinamide N-methyltransferase	NNMT	0.653355	28811.7	31054.3	38415.2	30459.6	30308.9	37191.7	26605.9	43160.9	45329.1	33331.7	38120.9	40559.4
Proteasome subunit beta type-10	PSMB10	0.351801	2047.87	1687.7	1700.83	1270.97	1419.08	1337.27	1165.24	2373.54	1006.91	778.492	2096.61	171.832
ADP-ribosylation factor-like protein 1	ARL1	0.468249	0	234.991	307.814	199.461	321.882	273.611	105.982	264.007	148.701	280.949	315.315	358.675
Signal transducer and activator of transcription 3	STAT3	0.203881	231.415	1191.89	1193.56	1003.02	654.255	509.973	1605.95	1160.5	1574.28	1606.01	1313.76	1295.42
Peroxisomal biogenesis factor 19	PEX19	0.528851	0	194.434	221.102	175.057	186.115	237.781	291.733	184.57	213.861	0	151.882	160.623
Malate dehydrogenase, cytoplasmic	MDH1	0.297305	264192	155667	124403	150966	137197	136046	134375	141978	125754	136115	119907	116517
Malate dehydrogenase, mitochondrial	MDH2	0.452863	118367	79272.8	64706.4	80600.2	77693.4	67647	70065.5	74347.5	56196.2	76627.2	67162.4	70957.1
Eukaryotic translation initiation factor 2 subunit 3	EIF2S3	0.570995	18974.1	16236.4	22338.3	22262	19387.1	18007	21067.3	20421.2	20777.9	22455.3	22316.4	19440.7
Prostaglandin-H2 D-isomerase	PTGDS	0.158655	405744	195221	56293.1	264342	221337	272416	46079	132055	91732.7	129792	86709.6	89361.9
Protein BUD31 homolog	BUD31	0.222416	0	0	263.087	160.996	180.202	0	149.218	303.456	343.458	181.809	239.429	160.565
Tyrosine-protein kinase CSK	CSK	0.441099	0	0	0	0	0	0	0	132.808	0	0	0	0
Glycine--tRNA ligase	GARS1	0.0251619	37347.9	29996.1	26172.7	23704.6	21318.9	23982.7	31705.1	30772.9	36925.8	33086.8	27003.3	30025.9
Isoleucine--tRNA ligase, cytoplasmic	IARS1	0.251219	24334.3	26927.5	22612.2	24220.4	25941.7	32496.5	22582.2	28026.3	24110.8	20332	23850.5	22806
Neuroblastoma suppressor of tumorigenicity 1	NBL1	0.179282	0	174.517	106.674	314.924	332.644	355.13	121.546	137.518	133.367	681.212	171.082	470.735
Tumor necrosis factor ligand superfamily member 9	TNFSF9	0.246817	0	0	0	0	0	0	0	0	167.301	87.2492	0	120.956
Tetraspanin-7	TSPAN7	0.00565382	0	277.947	262.042	0	0	0	244.952	566.397	235.705	0	0	0
Beta-centractin	ACTR1B	0.531737	0	182.812	311.662	0	199.282	0	156.545	179.932	134.728	0	120.475	162.674
Enoyl-CoA delta isomerase 1, mitochondrial	ECI1	0.0244025	2893.42	1814.01	1782.48	1590.03	1991.87	1662.04	1157.56	1408.87	801.23	1430.57	1221.96	1430.76
Lamina-associated polypeptide 2, isoform alpha	TMPO	0.470697	4365.67	4780.19	4123.35	3838.4	5381.6	3505.86	3925.89	5406.23	3281.17	2146.64	3575.71	4348.03
Exosome RNA helicase MTR4	MTREX	0.441099	440.756	0	0	0	0	0	0	0	0	0	0	0
Aldo-keto reductase family 1 member C3	AKR1C3	0.214462	35405.9	36267.6	28400.4	26974.6	30453.3	21428.9	37240	39536.6	32553.7	30507.9	37547.3	21591.7
Epidermal growth factor receptor substrate 15	EPS15	0.62825	196.053	762.901	887.251	684.172	725.403	651.977	926.127	536.154	1089.08	627.285	781.096	964.801
Caspase-3	CASP3	0.0350831	29210.3	16560.1	16916.1	10815.6	9140.63	10297.4	17841.6	10367.2	16996.4	12625.5	7463.17	11336.3
40S ribosomal protein S27	RPS27	0.63508	757.725	1227.62	1230.39	1933.05	1426.48	308.965	2408.32	1110.8	1693.53	1901.35	1066.18	1231.6
3-ketoacyl-CoA thiolase, mitochondrial	ACAA2	0.944801	17874.6	2810.48	11295.2	10068.4	2867.81	26005	7357.17	27375.5	1648.6	15013.2	2484.41	4360.4
Cyclin-dependent kinase inhibitor 2A	CDKN2A	0.00248231	29660.8	21609	26432.5	26258	25296.6	22835.5	30320.8	36043.4	32269.5	40105.6	36608.9	37023.4
Cyclin-dependent kinase 4 inhibitor B	CDKN2B	0.419829	0	131.095	273.329	0	211.715	221.159	105.425	215.382	577.689	506.494	511.989	333.236
Cyclin-dependent kinase 4 inhibitor C	CDKN2C	0.155761	345.672	281.794	350.404	520.479	567.997	558.49	396.234	148.825	374.945	284.095	765.842	775.565
Lysosomal Pro-X carboxypeptidase	PRCP	0.00403394	824.467	1357.27	1326.09	2692.79	2722.95	1681.66	1080.88	2286.6	1261.48	3322.51	4239	3851.51
Growth/differentiation factor 5	GDF5	0.0519886	0	0	0	285.984	0	345.494	0	0	0	0	0	0
Platelet-activating factor acetylhydrolase IB subunit beta	PAFAH1B1	0.966828	71037.1	46969	56557.4	59557.1	54897.3	62157.8	58573.2	54131.7	56104.6	58260.6	58646.6	56679.3
Cell surface glycoprotein MUC18	MCAM	0.0465167	27390.6	12264.4	12463.7	12620.5	9840.67	9369.13	14124.9	13194	10927.6	8981.82	6705.63	7651.28
Cathepsin O	CTSO	0.57636	323.219	212.213	218.62	0	294.631	255.532	283.807	292.374	99.6765	127.672	180.881	226.637
Matrin-3	MATR3	0.16332	9482.39	7984.13	6405.38	6178.77	4860.87	6275.73	5863.73	6813.12	6030.89	7105.92	6656.14	4996.48
Biotinidase	BTD	0.0825025	16321	8246.38	6092.27	15477.8	12648.1	16389.5	7858.2	7442.7	6807.85	15395.1	9480.03	11699.5
Ran-specific GTPase-activating protein	RANBP1	0.683857	16065.6	19057.1	19142.8	13038.5	11615.3	21602.1	16274.4	15329.3	14692	13319.6	20718.2	16359.5
Nicotinamide phosphoribosyltransferase	NAMPT	0.56124	22161.6	11220.9	9535.85	15434.9	7005.62	7782.77	8796.1	12682.8	9551.01	8496.42	8491.23	11379.4
26S proteasome regulatory subunit 6B	PSMC4	0.00239479	12156.7	10974.6	13078.5	19269.2	22926.2	23334.3	16704.2	11670.3	16138.3	24491.3	18215	25681.9
Troponin T, fast skeletal muscle	TNNT3	0.393915	7956.17	2151.09	3160.92	6767.91	2780.32	2652.87	3672.81	492.094	2445.57	2565.51	1807.46	1781.24
Troponin T, cardiac muscle	TNNT2	0.282884	92076.7	76613.7	57278	53763	59722	52165.7	70285.5	83157.5	72459.5	40558.9	85650.3	54002.3
Peptidyl-prolyl cis-trans isomerase C	PPIC	0.207304	1654	739.576	2253.03	3050.3	1823.26	1333.82	4936	2088.61	4136.71	3213.51	1445.93	1496.27
Chromobox protein homolog 5	CBX5	0.815076	2382.08	1440.97	908.185	1161.49	969.963	1457.9	1325.41	1805.49	798.184	919.756	1464.25	1047.22
Ubiquitin carboxyl-terminal hydrolase 5	USP5	0.247378	122426	33970.4	45227.7	36385.5	28241.7	33689.3	49949.4	34578.5	49246.1	38337.3	25990	32467.4
ATP-dependent DNA helicase Q1	RECQL	0.0454273	336.321	656.14	869.446	1451.95	1019.09	733.532	2123.55	2359.32	976.292	1149.23	1387.6	1784.27
Probable 28S rRNA (cytosine(4447)-C(5))-methyltransferase	NOP2	0.0933827	1280.57	657.893	489.647	512.268	0	0	1025.52	418.32	189.366	323.989	0	0
Adapter molecule crk	CRK	0.751939	16173.4	11395.1	11015.5	10569.9	13025.1	11923	10944.7	12243.9	13632.7	14594.2	11527.1	14245.9
Crk-like protein	CRKL	0.133716	17879.2	15938.9	12961.4	12156	12656.9	8981.66	14873.1	11228.2	14136.1	13373.9	12724.9	11648.5
Large proline-rich protein BAG6	BAG6	0.143298	17065.8	6688.94	14417.1	4609.84	10360.5	7064.35	3243.02	1760.79	13586.8	14347.5	14251.4	14910.3
Vesicle-fusing ATPase	NSF	0.0851111	29349.8	27125.3	23039	22692.2	21284.6	14471.1	26201.8	35538	24142.4	23296.2	20354.1	21571.1
Lys-63-specific deubiquitinase BRCC36	BRCC3	0.360869	0	154.13	115.755	0	0	0	188.267	0	149.27	0	144.689	0
60S ribosomal protein L27a	RPL27A	0.000315453	1519.48	1613.37	2270.63	357.035	500.486	615.466	1742.55	1590.33	3425.36	405.296	514.634	617.96
60S ribosomal protein L5	RPL5	0.541033	52872.2	70007.2	60176.6	32634.3	54807.6	39779.8	32145.8	61042.3	67995.8	15412.5	61348.3	49917.4
60S ribosomal protein L21	RPL21	0.192971	388.564	363.789	925.696	214.014	485.582	318.87	887.177	429.861	1934.73	437.756	872.587	670.322
60S ribosomal protein L28	RPL28	0.0454377	754.109	1220.64	1602.21	335.896	560.025	297.464	1547.93	677.095	2476.88	531.028	1166.03	1199.86
40S ribosomal protein S9	RPS9	0.152	2968.53	5613.36	3274.85	2815.79	3954.76	3881.46	3967.38	5645.02	9314.78	4883.51	5532.24	5879.25
40S ribosomal protein S5	RPS5	0.103717	2650.09	2938.13	3609.25	2919.98	2474.16	2107.8	3691.66	3067.99	3840.41	2765.38	3628.87	4226.09
Microtubule-associated protein 1B	MAP1B	0.561146	36948.9	32161.9	33353.7	31261.7	31277	33524.2	27648.6	22798.3	37653.4	28714.4	35416.4	31646
Glucosamine-6-phosphate isomerase 1	GNPDA1	0.099942	17841	14679.9	16038.1	12231.2	13043.6	10180.8	12525.6	16518.1	11129.3	14668.4	13245.2	13358.6
E3 ubiquitin-protein ligase NEDD4	NEDD4	0.147766	267.09	485.768	453.25	267.178	398.51	248.592	413.579	453.658	496.732	536.086	387.618	468.113
Transcriptional coactivator YAP1	YAP1	0.584704	1915.09	1239.88	820.388	1112.75	763.252	1046.57	1653.81	561.029	679.214	1263.93	647.039	570.841
Ras GTPase-activating-like protein IQGAP1	IQGAP1	0.630793	139338	114893	115250	118120	117593	128684	104028	129562	107795	106147	121797	115066
Glycogenin-1	GYG1	0.0466412	14116.9	15615.5	12381.8	15792	14257.9	13580.3	11397.9	10706.7	8576.81	9823.97	12922.7	7261.05
Guanine nucleotide exchange factor MSS4	RABIF	0.0202174	2341.44	1871.79	3132.7	4132.89	3165.97	5523.94	3388.93	3135.27	3838.3	4377.46	4248.59	4708.91
F-actin-capping protein subunit alpha-2	CAPZA2	0.0132276	21432.6	22714.3	29617.7	20387.9	16924.8	15574.9	24610.7	24887.2	23153.6	29587.4	33043.8	24251
F-actin-capping protein subunit beta	CAPZB	0.18746	134565	80265.5	87189.2	89067.3	74181.4	83884.9	82562	91295.1	80496.6	78486.7	65604.4	71153.7
Eukaryotic translation initiation factor 1A, X-chromosomal	EIF1AX	0.669587	0	305.906	506.497	186.931	244.245	201.042	257.868	211.697	303.162	153.379	325.193	267.948
Glutamine--tRNA ligase	QARS1	0.00797927	3937.3	3997.72	6123.56	3094.7	5023.19	4158.36	7438.06	6692.96	7921.22	6908.41	6744.57	7093.23
60S ribosomal protein L29	RPL29	0.0515876	2722.76	1125.6	1197.06	445.609	447.213	687.699	3563.86	1205.97	1852.94	230.794	1187.8	829.648
Neuronal pentraxin-2	NPTX2	0.685176	2625.01	2713.87	3018.9	2371.62	6571.05	2988.45	1915.71	3118.33	2645.93	1595.54	2426.88	4502.71
LIM and senescent cell antigen-like-containing domain protein 1	LIMS1	0.112886	1504.62	1669.18	2347.03	1713.62	2091.55	1445.08	1679.79	2049.47	2766.28	2105.24	3930.48	3041.36
Stromal cell-derived factor 1	CXCL12	0.000107383	368.171	460.559	636.781	2681.82	2456.69	3289.49	522.96	561.294	541.457	2619.74	1759.24	5170.92
Prolyl endopeptidase	PREP	0.053645	28116.5	19308.7	20267.7	17219.9	14120.8	15885.8	15058	12948.1	16522.2	19463.1	13172.2	14980.5
NADP-dependent malic enzyme	ME1	0.405249	36698.3	16472.9	20069.1	21531.9	16063.6	11699.7	24823.1	20248	20953.5	21015.6	22992.3	18311.9
Phosphatidylinositol 5-phosphate 4-kinase type-2 alpha	PIP4K2A	0.0711311	0	121.292	108.471	0	0	0	130.699	0	120.654	163.528	139.405	171.51
Coatomer subunit delta	ARCN1	0.0135215	26965.5	15555	17505.2	19473.7	16992.3	19860.4	14083.1	13155.9	11774.1	11586.7	11845	13153.6
Lanosterol synthase	LSS	0.424983	0	359.502	527.527	392.794	192.065	436.513	643.261	469.947	563.428	365.117	464.877	705.586
Glutamate--cysteine ligase regulatory subunit	GCLM	0.0525028	1136.52	874.388	1247.77	915.029	1133.61	1059.02	975.576	1213.44	1514.93	1580.93	1539.14	1479.22
CD151 antigen	CD151	0.61818	921.535	1310.03	1978.28	1746.68	2133.26	1413.17	995.999	2617.63	1973.01	1283.35	1082	1599.85
26S proteasome non-ATPase regulatory subunit 8	PSMD8	0.163148	7456.34	4950.26	6267.18	4818.13	4346.17	3580.55	6638.97	4168.72	6575.43	5577.11	4358.04	4524.31
Glutathione synthetase	GSS	0.511447	50857.1	31434.2	19719.9	33764.4	24194.4	22823.7	27449.5	22951.7	21400.2	25327	24025.9	19384.8
T-complex protein 1 subunit epsilon	CCT5	0.959813	54036	39763.9	45719.4	54692.4	42855	41651.5	56225.6	45304.2	44251.1	47506.1	50696.5	39558.5
Nestin	NES	0.033404	3555000	2156620	1784230	2029020	1863840	1805400	1778720	1594660	1439550	1476290	1348860	1213460
Heat shock 70 kDa protein 13	HSPA13	1.87461e-05	14583.5	14993.4	15696	32431.3	38913.1	40862.3	13470.3	18330.4	19213.2	32533.8	34804.9	34315.6
Isocitrate dehydrogenase [NADP], mitochondrial	IDH2	0.0766454	0	0	107.186	0	0	0	0	300.133	283.747	132.877	173.55	147.056
Phosphatidylinositol transfer protein beta isoform	PITPNB	0.457523	11937.8	10596.2	10350.5	10507.8	8722.24	9765.99	10217.4	7870.55	13686.6	10851.9	13726.7	11538.4
CCN family member 3	CCN3	0.190778	201.255	221.307	0	0	0	0	0	0	116.687	0	0	0
Troponin I, fast skeletal muscle	TNNI2	0.550289	1077.26	1117.42	1099.51	1435.65	502.34	272.778	1685.07	949.28	748.497	1693.34	624.455	344.558
MARCKS-related protein	MARCKSL1	0.352681	0	879.95	340.57	716.93	821.416	578.613	823.454	677.275	663.333	765.815	973.187	592.491
Paxillin	PXN	0.084997	7809.42	7256.53	8206.32	6104.83	5517.14	6678.22	10529.7	6211.33	9227.75	9301.77	8375.41	8003.55
MAP kinase-activated protein kinase 2	MAPKAPK2	0.0519485	0	0	0	0	0	0	116.195	131.041	0	0	0	0
Deoxyribonuclease-1-like 1	DNASE1L1	0.150899	350.676	147.798	112.115	253.314	0	0	144.749	167.378	115.043	148.619	0	0
4-trimethylaminobutyraldehyde dehydrogenase	ALDH9A1	0.0300345	20215.2	17421.5	20929	17200.2	12535.1	13607.7	17350.5	19675.1	20271.1	20726.6	17770.8	18142.1
60S ribosomal protein L34	RPL34	0.333901	0	177.887	310.693	0	0	0	0	273.542	531.819	0	597.295	202.441
Protein ERGIC-53	LMAN1	0.0905743	0	401.564	127.655	228.134	315.211	356.982	1022.28	1995.2	704.608	1461.64	1491.01	943.534
Nuclear autoantigenic sperm protein	NASP	0.251789	4857.32	7476.5	8062.53	7453.04	5244.99	4170.77	6882.29	7609.31	8233.34	7640.41	9168.13	6822.77
Protein farnesyltransferase/geranylgeranyltransferase type-1 subunit alpha	FNTA	0.234918	3699.06	2749.48	3030.38	2977.58	2231.09	2170.03	3619.05	2495.6	3441	2559.77	2896.09	2967.82
Protein farnesyltransferase subunit beta	FNTB	0.583098	256.782	385.933	335.886	252.429	466.016	643.931	357.216	420.943	525.68	397.665	383.026	405.703
T-complex protein 1 subunit gamma	CCT3	0.504401	65023.5	53313.3	53625	69918.4	52684.2	46415.8	68876.1	64071.9	64323.3	67086.8	58679.2	50760.6
Amphiphysin	AMPH	0.00225956	5104.97	3662.52	3300.72	2086.09	2212.86	2748.82	2741.73	2598.45	3391.76	1384.83	1825.56	1919.23
Alpha-aminoadipic semialdehyde dehydrogenase	ALDH7A1	0.232404	1824.48	2115.59	3272.04	1552.01	2935.42	2179.31	2905.61	3281.57	3310.15	2621.44	2674.58	3354.53
Inositol polyphosphate 1-phosphatase	INPP1	0.0852461	1537.11	1779.4	2363.4	1140.48	1500.92	1436.79	1831.71	1573.63	1410.97	1434.34	1334.24	1303.12
Glutamate dehydrogenase 2, mitochondrial	GLUD2	0.231289	8184.52	4591.01	3409.46	3352.1	4174.07	4182.82	3248.82	4504.82	2503.59	3652.63	3149.56	2211.84
Signal recognition particle 9 kDa protein	SRP9	0.200642	14234.5	11425.1	12133.5	12980.4	9525.43	11059.2	12606.5	9189.5	7313.75	9423.66	8464.36	10257.3
Ubiquitin-conjugating enzyme E2 A	UBE2A	0.377193	1231.92	602.2	1101.6	849.958	652.882	885.14	961.688	1310.29	1142.73	1073.03	787.091	824.74
Alanine--tRNA ligase, cytoplasmic	AARS1	0.0781367	15128.9	10325.3	14871.4	14377.8	11191.1	12201.2	17827	20413.3	16305.5	18505.2	17678.4	13220
Cysteine--tRNA ligase, cytoplasmic	CARS1	0.748233	25390.2	26956.9	19783.7	24766.9	24524.9	31542.3	22690.3	40912	25794	23868.7	40992.6	24581.4
Serine--tRNA ligase, cytoplasmic	SARS1	0.00451096	11292.9	11496.8	14279.2	10629.8	10861.9	10123.7	13228.7	14757.8	15566	13602.2	15309.4	15044
Protein phosphatase 1F	PPM1F	0.0763296	18631.4	17031.5	15731.9	14457.7	11344	10789	18109.7	17335.3	19750.2	22258.5	16503	12364.5
Proteasome subunit beta type-3	PSMB3	0.809952	45104.1	31374.1	31859	39782.9	32314.7	26689.9	37749.3	41976.2	32172.3	30896.3	38920.9	35787.7
Proteasome subunit beta type-2	PSMB2	0.413583	54935.2	38144.1	34875.9	37276	35862.7	33548.7	40044.5	44555.5	35020.6	29611.2	40233.5	33445.8
Thrombospondin-3	THBS3	0.321559	1513.45	1781.05	395.307	5043.37	3876.89	933.601	1238.12	1161.2	427.078	2847.8	1109.06	1018.01
Cartilage oligomeric matrix protein	COMP	0.00650681	13337.7	13026.9	8370.07	165773	104932	87508.9	4168.72	29671.7	15861.5	96413.3	39360.8	24157.4
YLP motif-containing protein 1	YLPM1	0.176744	211.952	371.1	187.313	403.32	533.004	155.959	657.873	365.923	359.062	558.928	481.811	569.867
Transmembrane emp24 domain-containing protein 10	TMED10	0.0192355	323.702	242.987	698.836	753.756	932.905	610.743	555.9	834.891	639.243	1284.84	1113.1	995.225
Placenta growth factor	PGF	0.0238331	469.298	709.139	573.397	1472.31	1538.12	1246.2	421.179	811.52	687.966	1357.49	562.734	843.676
Vascular endothelial growth factor C	VEGFC	1.33665e-05	1297.43	2097.58	2083.22	11702.5	12209.2	14605.6	2570.9	1926.68	4587.04	21433.8	18070.8	27321.6
Translation initiation factor eIF-2B subunit beta	EIF2B2	0.320234	1393.34	1456.87	1401.2	6104.78	1575.82	2267.41	1231.82	1669.82	2536.24	3001.91	1607.54	1875.64
Adenosine 5'-monophosphoramidase HINT1	HINT1	0.183365	27155.4	26883.3	37090.5	21333.7	16889.9	30924.2	29380.3	31926	35780.2	35778.1	26700.1	29519.9
E3 SUMO-protein ligase RanBP2	RANBP2	0.259027	321.465	153.556	0	0	194.033	0	90.2384	166.978	232.924	172.913	373.472	134.021
Cytosolic purine 5'-nucleotidase	NT5C2	0.0422022	719.479	452.884	566.95	472.642	0	0	579.324	477.253	602.294	893.772	968.075	383.212
Selenide, water dikinase 1	SEPHS1	0.274906	6736.26	4001.3	4134.47	4476.96	3184.42	2467.43	6710.57	5048.18	3832.5	4954.53	4517.54	3382.18
GMP synthase [glutamine-hydrolyzing]	GMPS	0.633959	0	223.727	230.445	0	191.237	215.739	93.5786	176.362	304.358	266.863	191.707	223.054
Cyclin-dependent kinase inhibitor 1C	CDKN1C	0.441163	187.256	241.1	116.615	277.564	181.815	0	92.1234	0	0	246.113	279.874	0
Histamine N-methyltransferase	HNMT	0.524071	1072.41	1617.68	1816.04	982.096	867.995	1964.34	1484.49	1616.96	1964.63	1506.09	1236.59	1451.93
Cysteine-rich protein 1	CRIP1	0.240443	2862.94	6020.32	2699.65	11640.8	5224.06	6989.63	7151.91	5899.44	3568.52	9757.39	14686.3	3787.25
Matrix metalloproteinase-14	MMP14	0.0093165	29868.8	14431.7	33848.5	46745.8	38376.6	85224	11752.3	23991.2	18338.9	13267.6	7984.73	15612.8
Rab GDP dissociation inhibitor beta	GDI2	0.20208	202265	138675	119116	131381	126475	113501	108190	116429	115936	129990	119724	124247
Emerin	EMD	0.0806215	5341.38	3916.37	3115.31	2865.55	2975.3	2436.3	5242.24	2788.37	3290.85	2237.27	2025.52	2885.01
Serpin B8	SERPINB8	0.894773	1346.87	2736.14	3561.9	1522.93	1854.8	3203.78	1451.75	3180.39	4485.59	2070.57	2258.53	3181.78
Serpin H1	SERPINH1	0.0388019	150609	99284.2	148579	183356	138830	201860	190172	155052	170535	317996	188699	240176
Cysteine and glycine-rich protein 3	CSRP3	0.150197	310.168	1377.36	912.629	423.01	432.214	381.015	639.383	1421.16	1834.24	563.942	920.625	663.781
PDZ and LIM domain protein 4	PDLIM4	0.725763	28906	29747.5	25822.3	25507.7	29106.6	35621.3	27732.1	26545.7	27164.2	29852.3	26178.5	30238.3
Vasodilator-stimulated phosphoprotein	VASP	0.761797	2126.64	9039.8	3283.06	3377.17	3909.32	9150.59	3172.74	4022.82	3991.06	5083.22	5321.98	5368.79
Dynamin-2	DNM2	0.493636	2022.33	2701.26	3606.53	3898.03	2787.39	1690.01	3905.07	2756.02	3155.97	4040.21	3024.62	3904.82
Methionine aminopeptidase 2	METAP2	0.547918	4659	4828.52	4530.59	5007.38	4142.62	2887	2888.45	5088.24	4130.53	2959.15	4795.35	2914.5
Bis(5'-nucleosyl)-tetraphosphatase [asymmetrical]	NUDT2	0.0122032	777.186	958.437	1232.68	761.524	698.723	856.865	1436.33	1204.92	1579.12	1250.03	953.658	1006.12
Ras association domain-containing protein 2	RASSF2	0.204302	0	146.578	181.644	157.451	245.115	305.947	524.382	193.417	605.015	451.827	368.991	309.066
Lipopolysaccharide-responsive and beige-like anchor protein	LRBA	0.760254	409.186	319.696	182.953	322.77	167.745	184.726	267.381	307.543	199.074	327.787	242.996	141.909
Basal cell adhesion molecule	BCAM	0.0545392	411455	204202	170805	228358	175494	176158	189761	158056	123468	133908	110692	106925
Palmitoyl-protein thioesterase 1	PPT1	0.0454721	1421.32	3904.1	3377.24	1445.29	1265.55	898.878	2153.36	3259.04	3290.75	2471.41	1700.09	1930.96
60S ribosomal protein L14	RPL14	0.0447444	784.172	1569.5	1652.02	553.047	596.138	698.509	1373.68	1484.84	2638.77	831.489	1583.19	587.927
T-complex protein 1 subunit theta	CCT8	0.333977	144255	105927	103067	118813	90216	93321.7	116863	105878	112784	108352	95397.9	86506.4
T-complex protein 1 subunit delta	CCT4	0.0781142	27860.8	27854.8	30191.5	29960.1	21820.1	24882.2	30336.4	33756.3	36722	32106.3	34904.7	27229.6
Sodium/potassium-transporting ATPase subunit alpha-2	ATP1A2	0.277235	353.745	656.596	326.481	236.262	366.717	518.543	116.451	469.762	303.071	0	286.266	147.683
Annexin A11	ANXA11	0.0878085	0	164.14	116.918	0	0	0	102.238	174.242	94.6201	0	138.879	0
RNA-binding protein FXR1	FXR1	0.759204	17029.9	21071.5	14596	16200.9	14212.3	16238.7	24689.6	8416.08	15199.7	16160.7	7137.73	16940.3
RNA-binding protein FXR2	FXR2	0.544434	3117.04	512.702	632.043	1241.85	733.84	231.545	1239.51	671.204	632.534	611.374	279.739	501.292
Ras-related protein Rab-5C	RAB5C	0.245191	302.83	929.373	634.988	213.314	542.656	259.543	549.155	630.542	720.937	640.744	371.664	353.309
Ras-related protein Rab-7a	RAB7A	0.0266703	18941.1	16763.9	18780.4	15441.5	11904.8	11833.1	15452.8	18211.2	17056.8	15690	17227.6	13714.9
1-phosphatidylinositol 4,5-bisphosphate phosphodiesterase delta-1	PLCD1	0.189854	0	254.214	450.445	0	0	138.857	185.16	243.601	533.755	105.945	362.964	283.14
Death-associated protein 1	DAP	0.462803	0	110.543	0	0	0	0	0	0	118.221	0	150.105	137.135
Dual specificity protein phosphatase 3	DUSP3	0.0560844	8455.83	6689.4	9531.21	5211	5026.46	6602.16	9915.98	7581.94	11363.8	9366.01	5778.21	7669.83
Matrix metalloproteinase-15	MMP15	0.164084	1569.93	623.746	668.504	296.185	209.936	0	2029.85	672.464	408.587	429.108	191.634	188.878
Galactokinase	GALK1	0.380313	0	122.825	262.743	168.644	191.909	192.492	217.532	252.593	309.52	175.181	170.639	202.627
B-cell receptor-associated protein 31	BCAP31	0.000261307	4296.37	3747.38	3322.05	7694.76	8530.65	8589.45	2887.6	4370.55	2943.4	5156.18	4819.64	4319.05
Thiopurine S-methyltransferase	TPMT	0.567704	0	298.864	371.058	136.218	230.53	186.837	255.39	251.611	807.737	263.46	86.8555	267.284
Methyl-CpG-binding protein 2	MECP2	0.00558156	0	374.826	122.116	0	0	0	404.698	285.974	185.656	0	0	0
Host cell factor 1	HCFC1	0.546551	0	390.274	667.751	172.788	535.427	260.643	425.706	214.333	591.987	427.675	426.17	824.089
Caveolin-2	CAV2	0.195029	283.9	166.806	0	0	0	0	128.009	0	0	0	0	0
Peroxisomal multifunctional enzyme type 2	HSD17B4	0.924878	414.459	121.71	475.994	822.956	194.566	549.852	749.285	145.431	491.596	831.845	135.523	325.335
26S proteasome non-ATPase regulatory subunit 7	PSMD7	0.0188002	10077.4	8131.3	8356	8600.63	8293.04	8646.96	11883.2	9799.57	13131.6	8605.58	8806.77	9398.79
N-sulphoglucosamine sulphohydrolase	SGSH	0.269986	520.267	4946.3	163.862	124.843	175.907	0	91.6991	152.868	200.909	116.836	128.962	4360.71
Ubiquitin carboxyl-terminal hydrolase 11	USP11	0.480681	578.529	257.152	447.893	202.89	639.957	443.121	597.563	658.461	425.876	136.215	330.322	495.899
Dynein light chain Tctex-type 3	DYNLT3	0.124459	1859.95	1227.97	1958.03	1945.27	986.185	1585.52	1262.66	649.097	825.144	1388.92	868.425	1199.34
Vesicle-associated membrane protein 7	VAMP7	0.021276	1757.64	407.657	964.06	381.574	477.372	318.248	282.551	210.376	295.457	303.749	320.87	215.228
Hepatoma-derived growth factor	HDGF	0.340558	42842.3	49938.2	36130.5	23712.8	36885.7	24264.2	15237.7	36232.9	35826.7	11242.6	36533.3	26316
Lumican	LUM	0.000631971	140549	97174.3	82975.3	315030	226832	288292	87102.2	104212	81273.2	236041	145797	188752
Prolargin	PRELP	0.441099	0	0	105.968	0	0	0	0	0	0	0	0	0
Heterogeneous nuclear ribonucleoprotein A3	HNRNPA3	0.551538	40152.2	22425.2	19167.8	19421.6	22040.3	18227.5	26598	19953.3	19133.8	22182.6	22531.4	22028.5
6-phosphogluconate dehydrogenase, decarboxylating	PGD	0.527652	303380	159787	188093	170753	139193	206409	221671	191097	221384	200192	188874	151551
Heterogeneous nuclear ribonucleoprotein M	HNRNPM	0.249397	27563.3	19669.4	18091.2	15274.4	23168.9	19890.8	20658.8	17318.6	14553.3	15364.2	12608.8	17921.1
Rap1 GTPase-GDP dissociation stimulator 1	RAP1GDS1	0.458971	9821.41	7140.23	8810.62	6273.43	8312	10547.8	6402.7	7370.01	8571.04	5632.88	7582	7161.54
DNA-directed RNA polymerases I, II, and III subunit RPABC3	POLR2H	0.937585	9659	3323.56	2555.09	4779.08	3297.88	3184.68	5373.89	3343.73	2575.54	3926.39	3799.64	3335.93
Rho GDP-dissociation inhibitor 1	ARHGDIA	0.229075	248971	139189	122872	119059	134165	132987	114508	121958	123821	116878	121457	112107
Arf-GAP domain and FG repeat-containing protein 1	AGFG1	0.0627261	4778.73	3878.7	4864.63	4428.05	3932.07	3681.64	5267.46	4664.65	4498.1	5548.75	5745.28	4633.75
Heterogeneous nuclear ribonucleoprotein F	HNRNPF	0.42568	15063.5	15197.4	18177.1	18574	18278.2	15830.4	20827.9	17080.2	17495.5	20813.9	16013	19014.6
Signal transducer and activator of transcription 2	STAT2	0.0934578	777.229	883.177	1140.14	810.214	1315.63	741.251	1237.04	2319.3	1698.6	1553.44	2091.14	952.91
Kinesin-like protein KIF11	KIF11	0.0240756	779.206	484.851	253.439	857.919	505.827	199.595	2702.36	865.107	1415.41	1851.25	1973.13	1510.83
2-iminobutanoate/2-iminopropanoate deaminase	RIDA	0.330547	1079.41	4851.45	7247.88	6894.75	5314.82	6433.27	11032.5	5602.07	6588.51	8612.4	5789.58	6860.68
Spermine synthase	SMS	0.150363	6084.86	3432.03	3564.45	3428.91	3191.4	2000.42	5188.13	4020.66	4962.86	2295.15	3941.31	3661.41
Ephrin-B2	EFNB2	0.0284087	1186.3	711.151	563.222	996.284	804.979	1063.26	1398.33	1585.7	704.607	2004.71	1803.39	2048.06
Ephrin-A5	EFNA5	0.1377	834.693	528.51	758.857	0	248.728	269.292	1616.32	1038.47	747.99	240.147	172.207	213.337
39S ribosomal protein L12, mitochondrial	MRPL12	0.0306284	1885.45	1080.41	906.237	653.554	339.118	725.919	1598.73	1310.16	1095.37	974.03	604.563	825.506
Stanniocalcin-1	STC1	0.0168975	0	0	104.538	2880.31	3793.61	3092.79	133.835	0	124.92	645.058	159.196	1969.55
Thimet oligopeptidase	THOP1	0.00629588	14096	13144.2	11535.1	12947	14419.6	14061.3	12616.6	12573.6	13077.4	17170.3	16135.1	15453.1
Aldo-keto reductase family 1 member C2	AKR1C2	0.459072	0	367.939	182.142	248.528	171.686	155.49	363.758	228.601	339.441	355.717	260.074	183.948
F-actin-capping protein subunit alpha-1	CAPZA1	0.00174987	58485.4	49315.1	52130.2	37927.6	41321.9	41126.8	51789.9	57020.4	60633.8	52915.8	53506.7	47717.4
Cysteine-rich protein 2	CRIP2	0.230297	95387	74607.4	62649.3	59313.8	64397.6	78750.7	60375.5	63582.9	54203.4	57051.5	70872	54274.5
Nuclear pore complex protein Nup98-Nup96	NUP98	0.508493	0	198.146	225.956	159.427	226.149	208.157	166.382	214.237	199.64	157.158	123.089	228.469
Biliverdin reductase A	BLVRA	0.740903	1793.4	5136.76	4472.72	2904.76	2771.04	3798.47	3385.03	3734.05	6044.56	4050.54	3894.32	3239.87
Serine/threonine-protein phosphatase 5	PPP5C	0.548532	1231.57	2167.98	2723.24	1293.27	1424.26	2960.48	1670.89	2493.76	3015.84	2266.66	2528.63	3045.82
Arfaptin-1	ARFIP1	0.0720505	1092.86	1722.96	1409.82	1930.17	3296.47	1817	2395.22	1794.63	1840.25	2662.92	2097.88	2275.29
Cytosolic Fe-S cluster assembly factor NUBP1	NUBP1	0.298881	906.129	848.379	1079.46	901.058	750.541	875.432	956.423	783.731	1143.75	746.391	573.543	926.94
ATP-citrate synthase	ACLY	0.192289	169717	125628	184834	152999	104540	109784	220627	129646	165993	214213	152759	177893
Methionine aminopeptidase 1	METAP1	0.263223	192.184	1362.4	1056.06	634.165	0	194.068	1483.21	634.895	955.153	960.174	338.457	435.932
Diphosphomevalonate decarboxylase	MVD	0.442419	10569.9	4777.28	9475.97	6560.21	3738.33	7871.61	7763.44	7734.79	9980.42	8556.67	7940.15	7878.34
Geranylgeranyl transferase type-2 subunit beta	RABGGTB	0.00361165	1490.09	1686.48	1661.18	2001.66	1501.79	2464.88	1865.15	2092.88	1709.38	1154.06	1065.46	1062.81
Coatomer subunit beta	COPB1	0.00661681	23738.9	22296.2	21041.7	22355.3	21029.9	20101.8	19634	15117.3	17397.6	16198.1	14776.4	17861.2
Coatomer subunit alpha	COPA	0.0343649	20339.5	19631.8	16645.6	16136.4	18683.6	19057.4	13060.1	14504.9	15652.2	14797.2	16798.6	17431.8
Dipeptidyl peptidase 1	CTSC	1.89379e-05	6441.41	4977.08	7340.09	1824.02	1816.2	1997.48	5445.26	5759.8	6733.62	3332.64	2384.45	2468.6
AP-2 complex subunit sigma	AP2S1	0.208239	2875.87	2652.55	1829.16	2631.04	2239.4	3148.3	3604.03	2706.99	3309.43	3552.03	2733.25	3457.38
Mitogen-activated protein kinase 10	MAPK10	0.187641	507.841	0	116.938	0	0	0	102.311	0	0	0	0	0
Smoothelin	SMTN	0.0766384	1141.37	802.261	373.443	732.961	577.87	408.633	199.659	327.005	299.928	612.6	357.862	306.712
IST1 homolog	IST1	0.215913	2000.2	883.15	846.098	736.935	1360.73	916.794	1512.62	1702.55	953.813	1825.41	1863.33	1651.67
Protein transport protein Sec24C	SEC24C	0.613358	17505.5	10574.6	11491.1	15310.3	9879.57	10635.3	13799.8	11254.3	14587.5	14580	15280.7	13823
Activated RNA polymerase II transcriptional coactivator p15	SUB1	0.0250723	10616.8	1186.98	15095.3	11690.9	10315.4	11890.2	1037.89	2050.1	1378.46	1931.88	1309.75	2325.53
Arginine--tRNA ligase, cytoplasmic	RARS1	0.330068	18905.5	13509.1	15712.3	15077.4	13382.5	16179.7	16288.3	17345.8	17951	17122.5	16720.8	16863.8
Voltage-dependent L-type calcium channel subunit beta-3	CACNB3	0.595705	0	0	0	0	0	0	99.5111	0	0	105.496	0	0
Voltage-dependent calcium channel subunit alpha-2/delta-1	CACNA2D1	0.249664	2129.5	1468.96	1061.05	2473	1661.94	1101.27	2616.97	2433.83	2071.58	1697.91	1661.56	1338.58
Tyrosine--tRNA ligase, cytoplasmic	YARS1	0.159145	7116.93	6636.75	10674.9	8100.11	6494.15	6507.83	10854.2	8453.92	10516.5	9669.26	8176.71	8021.67
Ubiquitin carboxyl-terminal hydrolase 14	USP14	0.413125	43394.5	30569.1	32232.6	32631.6	28668.4	27603.7	31429.2	31295.9	36679.3	33793.3	32298.8	30093.7
5'-AMP-activated protein kinase subunit gamma-1	PRKAG1	0.301969	0	288.273	550.868	387.977	459.222	515.052	627.852	491.379	721.009	650.192	768.343	776.711
Heat shock-related 70 kDa protein 2	HSPA2	0.359798	26413.7	2037.8	3622.06	12002.6	5501.51	5363.76	8559.88	4809.46	1917.97	1974.23	3212.88	1475.52
Branched-chain-amino-acid aminotransferase, cytosolic	BCAT1	0.52004	10923	5810.7	8059.77	8879.9	6757.18	5151.63	9702.68	9074.61	8287.06	9529.57	8079.35	6906.06
Sodium/potassium-transporting ATPase subunit beta-3	ATP1B3	0.79555	324.053	0	0	0	258.564	0	99.5855	0	0	0	0	0
UV excision repair protein RAD23 homolog A	RAD23A	0.0822143	14208.5	6626.19	5938.8	7209.44	6159.08	3874.84	5521.15	6006.56	7240.63	4906.33	2769.46	3506.07
UV excision repair protein RAD23 homolog B	RAD23B	0.130912	164784	105227	98570.5	87876.4	91741.5	96684.6	101265	73460.7	86976.1	87929.2	90742.7	86734.5
Ephrin type-A receptor 5	EPHA5	0.369174	1134.05	528.161	427.347	428.804	537.092	0	659.319	942.655	400.996	301.997	155.648	0
Ephrin type-B receptor 1	EPHB1	0.0833213	897.804	613.937	460.009	1415.33	559.737	680.507	143.665	585.548	342.551	1361.24	997.855	689.359
Ephrin type-A receptor 4	EPHA4	0.218901	6570.22	2889.71	2345.01	3244.11	2846.72	3047.89	5489.31	3674.02	3175.48	8137.57	4641.45	4970.38
Alpha-N-acetylglucosaminidase	NAGLU	0.914978	30607.5	24380.3	23219.6	20298.4	30284.5	23859	22851.5	32438.7	24862.5	26772.3	24892.7	22158.1
Galactocerebrosidase	GALC	0.705865	7982.24	5050.5	5591.09	9047.23	4942.85	7727.42	7533.46	6552.87	5633.34	5396.55	5642.52	6283.21
Adenylate kinase 2, mitochondrial	AK2	0.63314	24416.6	20765.1	17863.9	19040.7	20894.3	14830.2	18383.1	24121.1	14327.2	21375.7	16556.5	12364
Glycogen [starch] synthase, liver	GYS2	0.450012	1190.44	1259.25	298.518	1099.8	1035.77	1358.87	1201.6	1882.82	1394.31	574.415	1485.86	950.312
Epithelial membrane protein 3	EMP3	0.751135	1649.5	1172.9	1176.62	635.008	890.01	1165.26	548.688	1365.51	1352.63	377.059	1269.58	1585.53
ADP-ribosylhydrolase ARH1	ADPRH	0.615914	2749.38	159.246	246.256	347.522	189.104	265.189	153.026	162.633	489.322	250.439	192.495	147.316
Microfibrillar-associated protein 2	MFAP2	0.00338986	1146.59	997.122	801.272	9147.62	6709.33	7543.03	949.576	4125.38	5807.12	11633.4	5918.44	7419.67
Eukaryotic translation initiation factor 5	EIF5	0.706879	1296.74	2630.36	2063.12	1650.81	2554.24	2205.02	1699.19	3004.23	2583.11	596.926	3064.99	1810.2
Solute carrier family 12 member 2	SLC12A2	0.967928	6991.73	7078.73	4965.01	5575.06	8476.67	4524.58	7599.6	6170.18	5323.99	6705.88	6340.75	6472.42
Phospholipid transfer protein	PLTP	0.204905	882.865	574.922	463.483	685.409	405.53	519.14	899.557	689.72	781.541	663.333	436.972	454.546
Exportin-2	CSE1L	0.618363	4952.85	6165.66	8168.39	5684.1	4931.34	5063.22	5883.96	5331.53	7770.45	4455.82	5863.04	6859.52
Transitional endoplasmic reticulum ATPase	VCP	0.00115691	693154	434393	420880	304894	285911	276393	426655	391321	369388	244422	241521	220861
Mesencephalic astrocyte-derived neurotrophic factor	MANF	0.86418	16273.5	13737.5	12939.9	16686.3	8066.15	14033.8	15724.5	14146.6	10019.6	18022.4	13605.6	12071
Nucleosome assembly protein 1-like 1	NAP1L1	0.720559	18606.8	20365.7	18474.5	14428.3	24654.9	19934.2	10583.1	19809.4	17421.6	11664	20627.8	20608.5
Caspase-7	CASP7	0.999818	0	0	234.821	0	146.345	0	0	262.544	0	0	181.486	0
Adenosine kinase	ADK	0.861891	3736.04	5065.09	7925.24	4962.11	4967.54	6338.33	5201.97	5938.54	7567.59	4773.37	6257.34	6367.7
Laminin subunit beta-2	LAMB2	0.00315402	90318.8	48123.4	44057.3	150141	76346.3	66708.9	28822.2	19159.9	28832.4	101643	83158.8	100456
Cadherin-8	CDH8	0.928882	1357.45	686.188	737.485	1059.98	1110.74	674.987	871.281	1053.07	509.028	836.566	1229.31	647.68
Cadherin-11	CDH11	0.121282	7820.67	5714.04	5358.39	11086.3	9814.07	7013.6	6103.57	6982.96	4015.16	9773.38	6095.82	9377.93
Cadherin-13	CDH13	0.0240818	143782	90451.5	67938.8	113265	127668	133492	64657	71772	58392	88044.8	80117.9	77728
Cadherin-15	CDH15	0.616741	913473	456226	280217	385417	361676	313207	719818	506389	304950	468633	350555	280371
Protein SEC13 homolog	SEC13	0.0317459	41652.3	23049.9	18985.1	21065.5	20304.1	19416.1	21125.2	14894.1	15885.2	13837.2	12402.9	13270.4
NHP2-like protein 1	SNU13	0.757293	1520.43	1027.67	1004.11	1379.32	906.456	1183.12	1671.21	1189.38	770.151	991.596	739.814	1144.57
Puromycin-sensitive aminopeptidase	NPEPPS	0.0244036	299621	213968	219877	192155	165126	163514	203094	213887	233575	172841	188509	190183
Heterogeneous nuclear ribonucleoprotein H2	HNRNPH2	0.652636	2065.59	2412	1776.67	1916.68	2063.44	2027.54	3400.34	1712.9	2041.99	2106.96	1537.87	1888.83
Succinyl-CoA:3-ketoacid coenzyme A transferase 1, mitochondrial	OXCT1	0.535562	0	0	148.306	0	0	0	0	356.875	0	0	140.919	136.833
Small ubiquitin-related modifier 3	SUMO3	0.0104306	720.227	425.338	528.335	314.684	340.814	268.375	423.892	305.343	416.733	176.423	194.132	323.766
Eukaryotic translation initiation factor 3 subunit B	EIF3B	0.939384	31627.1	28416	26626.5	24978.9	28122.2	27857.7	23888.8	34620.2	29956.9	22380.5	43548.2	26875.2
BH3-interacting domain death agonist	BID	0.517689	0	778.375	782.313	517.239	581.279	551.591	917.912	710.148	934.467	619.048	352.383	434.513
GDNF family receptor alpha-1	GFRA1	1.38837e-05	3920.95	3951.29	3635.46	9769.84	9879.67	8957.94	3553.68	3831.39	4227.81	11703	7610.69	10978.6
Methionine--tRNA ligase, cytoplasmic	MARS1	0.119217	1463.24	3674.04	2360.72	3754.28	3998.79	4020.5	3820.42	3067.36	3445.38	3600.69	3340.21	3378.14
cAMP-regulated phosphoprotein 19	ARPP19	0.0181777	1998.05	1527.9	1205.46	1193.35	824.462	1049.85	2489.01	1379.24	2156.29	910.748	914.924	1173.52
AP-1 complex subunit sigma-2	AP1S2	0.550403	0	657.069	208.859	271.36	230.762	252.484	396.59	206.891	181.848	542.797	631.969	180.366
Eukaryotic translation initiation factor 6	EIF6	0.174761	27566.2	16584.3	16555.5	17106.1	12069.8	11763.3	20060.5	19646.4	13242.3	15432.7	13403.3	11663.9
MAP3K7 C-terminal-like protein	MAP3K7CL	0.252392	2120.96	3159.58	4133.78	1548.16	1458.49	2604.57	3449.52	1651.22	4797.26	2143.61	1266.1	2283.94
Junctional adhesion molecule B	JAM2	0.519479	55584.2	152912	134336	186703	185935	24217.5	92547.8	31806.3	20764.3	107587	84180.7	22886.2
Poly(rC)-binding protein 3	PCBP3	0.834448	874.676	561.739	864.144	1049.24	806.175	475.247	990.388	678.733	708.492	1182.03	622.566	1025.39
Coronin-7	CORO7	0.124841	8681.36	10258.8	12036.5	6809.29	6190.74	6497.13	12072	6604.54	13006.6	9572.51	5009.37	6909.83
Epiplakin	EPPK1	0.337533	0	249.624	316.277	135.38	251.519	290.959	507.026	357.169	332.655	273.405	1028.64	458.892
Anthrax toxin receptor 2	ANTXR2	0.652087	0	212.078	437.596	0	213.47	195.106	237.709	307.958	237.864	157.48	143.119	221.232
A disintegrin and metalloproteinase with thrombospondin motifs 12	ADAMTS12	0.0372455	23122.8	16598	17907.4	21417.4	26924.2	26079.7	15722.1	14419.7	16499.7	21419.6	14850.9	21286.8
Myotrophin	MTPN	0.166873	53921.3	39470	38156.5	38823.1	35789.1	38002.7	45315.5	43783.3	54102.8	45315.2	49770.6	42019.4
Actin-related protein 2/3 complex subunit 4	ARPC4	0.429167	25728.9	26015.9	26707.3	24455.9	22540.2	23799.2	18308.5	27672.5	29743.7	26396.7	31243.4	28124.3
CD81 antigen	CD81	0.0421632	8546.87	8133.11	4412.78	631.255	3226.43	3097	2160.74	6043.71	2164.83	936.213	1367.83	1597.93
Triosephosphate isomerase	TPI1	0.417312	1727970	834984	701824	815728	828812	804842	670718	776734	683668	830649	801066	760608
Eukaryotic translation initiation factor 3 subunit E	EIF3E	0.12598	1863.31	2724.93	2781.6	2106.23	2246.89	2455.1	2795.54	3356.35	4026.07	2447.86	4678.01	3156.3
Serine/threonine-protein phosphatase 4 catalytic subunit	PPP4C	0.648635	1742.89	4063.4	4028.82	1753.35	5188.43	1784.61	2477.9	6757.1	3827.63	5206.95	2654.09	4363
Gamma-aminobutyric acid receptor-associated protein-like 2	GABARAPL2	0.800968	4803.52	6260.61	3140.2	6633.15	2704.56	4010.03	5587.89	2580.02	3477.13	5722.57	2862.69	2164.54
Myosin light polypeptide 6	MYL6	0.578432	165371	101798	99437.6	102378	110657	117980	104935	96115	97852.8	111728	90033.6	108937
Actin, cytoplasmic 1	ACTB	0.711932	9761.73	18268	18740.4	9028.54	22345.9	17673.8	11744.7	20037.1	28045.9	15820.6	23275.8	23040.4
Eukaryotic initiation factor 4A-I	EIF4A1	0.0611108	11358.7	13161.7	15029.7	12021.7	11066	11897.6	16670	13462.4	23248.6	14778.4	17451.9	23220
40S ribosomal protein S20	RPS20	0.0464139	4857.93	3659.1	4186.33	3329.84	3405.67	2180.28	5062.27	3839.03	6308.9	4065.12	4396.63	4648.39
Proteasome subunit alpha type-6	PSMA6	0.301509	172013	119408	91876.4	102133	100147	96241.1	96127.5	107772	85265	84174.5	109971	89087.2
Protein S100-A10	S100A10	0.0309575	76220.9	84041.9	77014.2	98203.4	98315.1	84066.7	90506.3	72578	63106	137765	110022	93521.9
Cell division control protein 42 homolog	CDC42	0.063873	1307.72	1639.17	1606.85	2288.91	2461.7	1591.21	2432.79	2625.17	4342.7	1391.56	2624.55	2041.28
Destrin	DSTN	0.0673071	141090	85478.3	87423.4	77266	68569.3	91989.3	72847.3	65207.4	81993	68032.3	56368.4	68838.2
Ras-related protein Rab-8A	RAB8A	0.0643083	0	0	113.887	0	0	0	136.059	161.108	112.817	0	88.3484	0
Ras-related protein Rab-4B	RAB4B	1	0	0	0	0	0	0	0	0	0	0	0	0
Ras-related protein Rab-2A	RAB2A	0.00328674	10616.4	8023.51	7367.46	7358.04	6160.73	7610.22	5402.07	5607.75	5357.12	5214.72	5288.26	5767.39
Ras-related protein Rab-5B	RAB5B	0.206882	0	149.533	143.148	0	0	0	115.278	0	0	0	0	0
NEDD8-conjugating enzyme Ubc12	UBE2M	0.667697	1907.57	1807.72	2118.65	1218.26	2540.54	2788.35	1299.36	2072.76	2005.51	849.876	1979.32	1841.83
Ubiquitin-conjugating enzyme E2 K	UBE2K	0.941617	12202.9	10414.4	10812.6	12912.6	10378.7	7318.18	9443.21	7412.92	14287.3	11580.4	11841	7466.5
Ras-related protein Rab-14	RAB14	0.630323	1729.3	2582.44	3345.66	2283.71	2651.12	2364.53	2368.93	3591.06	3080.43	2081.98	2732.81	2640.77
Actin-related protein 2	ACTR2	0.191921	90869.4	67857	71676.1	83589.3	87273.9	89942.6	80214.1	81049.9	87931	97195.8	83465.2	92510.9
Alpha-centractin	ACTR1A	0.0685693	5327.33	4984.18	6179.47	3174.93	3644.06	4698.19	4154.44	4709.8	5921.3	2090.11	3798.22	3941.58
COP9 signalosome complex subunit 2	COPS2	0.476596	4371.89	7925.21	7913.84	5715.14	7330.46	6707.65	5461.92	11024.8	9337.92	6834.17	14909.7	8188.81
ADP-ribosylation factor 3	ARF3	0.745736	2736.78	7255.75	7927.41	3982.89	5444.85	6759.86	5047.85	8520.52	9336.7	3966.5	8827.75	7245.76
ATP-binding cassette sub-family E member 1	ABCE1	0.0148255	828.434	1864.39	1841.31	2193.92	2303.91	1658.59	2378.53	2849.17	3065.84	3389.8	3521.6	3331.27
Ras-related protein Rap-1b	RAP1B	0.52506	2145.07	2830.61	2195.62	2268.98	50074.7	2551.39	2479.1	3630.21	2529.48	1900.62	3432.71	3092.86
40S ribosomal protein S3a	RPS3A	0.108785	11664.2	8365.65	8430.69	8518.15	7798.51	6229.86	10568.9	11654	12167.9	10908.5	12216.6	7385.19
Proteasome activator complex subunit 3	PSME3	0.663777	6138.77	5902.74	3756.1	6364.98	4576.72	3721.05	5969.18	3475.52	3618.84	4444.62	3788.27	4109.17
60S ribosomal protein L15	RPL15	0.110102	734.594	1424.26	1778.12	418.132	571.204	1389.48	1388.14	2281.45	3484.76	739.411	1706.81	762.747
60S ribosomal protein L27	RPL27	0.0091704	2838.87	2698.69	3815.96	1065.5	1329.46	1608.52	3665.51	3975.69	7159.67	1839.17	4160.68	1826.45
Pterin-4-alpha-carbinolamine dehydratase	PCBD1	0.665326	2930.09	1211.16	2144.86	4684.51	1504.34	1170.72	8986	2290.24	1647.65	3820.6	835.048	1076.65
60S ribosomal protein L37a	RPL37A	0.188726	392.251	470.006	247.281	287.812	332.056	409.932	320.521	300.747	482.705	193.576	223.986	294.313
Transforming protein RhoA	RHOA	0.314043	4271.02	7329.23	9279.13	5190.03	5592	6801.41	7372.5	8099.37	9649.47	7236.48	8799.95	6938.01
N-alpha-acetyltransferase 20	NAA20	0.569565	305.259	421.961	555.529	583.458	439.724	508.082	549.952	420.15	422.315	520.645	514.773	459.362
Neurocalcin-delta	NCALD	0.274349	1175.29	1622.65	1894.76	2259.37	1800.92	1590.76	1853.03	1601.95	1373.01	3277.97	1846.59	1838.21
10 kDa heat shock protein, mitochondrial	HSPE1	0.906414	82453.8	50600.5	42019.1	59245.1	51310.7	42791.3	62118	49186.8	34649.5	70699.1	42335.6	42742.6
Lysozyme C	LYZ	0.441099	0	0	0	0	0	195.76	0	0	0	0	0	0
Beta-2-microglobulin	B2M	0.597207	981163	536419	476462	523830	593005	812783	433097	718564	385976	391819	670516	435133
Transforming growth factor beta-2 proprotein	TGFB2	0.010486	77557.4	41755.6	35955.3	115525	112074	99634.3	47026.6	27788.7	43033.7	128645	60578.3	96100.8
NPC intracellular cholesterol transporter 2	NPC2	0.776836	103143	77154.3	62111.9	97412	91140.5	77585.2	80541.3	83518.6	67851.1	97032.9	75079.2	73678.4
Coatomer subunit zeta-1	COPZ1	0.150652	5224.01	4203.32	3394.08	4462.45	1460.82	2681.44	2370.17	2545.24	2207.44	2660.08	2111.88	2523.72
Small ubiquitin-related modifier 2	SUMO2	0.690337	4318.8	508.803	861.717	1619.24	917.415	1491.28	1269.32	1718.94	815.263	419.049	1067.41	880.518
Ubiquitin-fold modifier 1	UFM1	0.383414	7099.15	6938.59	6039.13	8989.94	7854.87	7766.39	14232.6	8738.14	7477.9	9721.62	6688.62	1807.96
DDB1- and CUL4-associated factor 7	DCAF7	0.00910208	0	122.022	166.06	0	0	0	108.71	153.816	146.769	126.755	174.787	133.664
WD repeat-containing protein 5	WDR5	0.164035	1051.58	661.025	1348.11	993.612	614.849	691.688	1276.71	1189.17	940.167	1358.14	1245.39	1035.53
AP-1 complex subunit sigma-1A	AP1S1	0.85154	1836.86	1097.48	742.473	824.401	973.652	1423.86	1160.27	1320.09	706.583	846.05	1227.71	686.055
Nuclear transport factor 2	NUTF2	0.521995	32841.7	34380	28554.6	28360.6	23687.4	26910.8	28750.8	35341.8	28175.6	36612.5	34749.7	22369.1
Heterogeneous nuclear ribonucleoprotein K	HNRNPK	0.667257	141486	104708	85283.3	112249	95491.1	103592	119140	100330	88814	99149	77832.1	99056.1
14-3-3 protein gamma	YWHAG	0.183921	224763	121558	90764.3	100828	84726.4	108202	76823	100925	99464.8	91478.9	81458	76500.2
Ras-related protein R-Ras2	RRAS2	0.055878	594.176	907.612	1051.4	672.946	603.923	737.546	752.457	1673.98	1305.87	1371.63	1146.25	1244.32
Mitochondrial import inner membrane translocase subunit Tim10	TIMM10	0.318345	0	0	119.513	0	214.88	0	0	181.576	144.936	197.049	192.491	214.993
40S ribosomal protein S7	RPS7	0.0416358	3056.15	2691.47	3041.76	1699.03	1593.1	1560.52	3110.14	1577.22	2973.83	1604.26	2248.88	2071.74
Serine/threonine-protein phosphatase PP1-alpha catalytic subunit	PPP1CA	0.0220966	3988.83	2080.54	2140.76	1525.94	1509.52	1320.79	2190.07	1856.99	1894.42	1332.82	1455.94	1670.22
Serine/threonine-protein phosphatase PP1-beta catalytic subunit	PPP1CB	0.0734443	6970.52	6073.51	6527.45	5480.29	4840.4	4547.02	4915.52	5538.15	3750.94	5423.15	2680.27	3688.92
26S proteasome regulatory subunit 4	PSMC1	0.202744	23046.5	17043.2	15472.3	17888.9	14549.2	9569.59	21988.3	15719.3	21369.8	16733.1	12971.3	13362.5
26S proteasome regulatory subunit 8	PSMC5	0.511924	19150.2	16278.8	16566.6	18900.8	15256.8	13646.8	29284.5	13569.5	21861.3	17750.2	16334.4	15698.2
40S ribosomal protein S8	RPS8	0.000547764	6332.18	5723.94	7308.54	2075.52	2180.61	2203.38	5667.81	6600.72	11132.1	2775.69	4637.31	3394.86
40S ribosomal protein S15a	RPS15A	0.0832923	4739.34	4716.13	4666.3	4313.71	3283.64	2241.29	8164.39	5255.67	8960.24	7346.02	2836.61	5697.87
40S ribosomal protein S16	RPS16	0.0491045	6659.16	6091.35	6220.8	5376.71	4886.7	4584.26	6406.37	7054.42	6813.81	4879.59	7332.76	6315.89
Ubiquitin-conjugating enzyme E2 G1	UBE2G1	0.0547382	396.054	560.892	711.748	443.667	176.707	214.566	659.941	556.623	747.197	285.831	600.269	515.011
14-3-3 protein epsilon	YWHAE	0.456054	841435	524414	428002	548853	485254	457104	504601	483750	426890	493992	444231	403613
40S ribosomal protein S14	RPS14	0.825309	2349.93	1022.74	1557.07	1748.85	1400.97	1631.26	2347.96	1467.05	913.329	1610.85	1360.87	861.291
40S ribosomal protein S23	RPS23	0.190327	1291.1	1399.84	1408.41	1066.95	985.952	1067.99	1360.99	1105.65	2227.93	1390.55	1148.21	1149.69
40S ribosomal protein S18	RPS18	0.0403645	11781.8	15783.3	13380	10571.6	10052.5	7304.16	14600.2	15020.9	18337.3	10833.7	17738	12047
40S ribosomal protein S29	RPS29	0.00984329	0	136.567	224.762	0	0	0	99.0418	224.465	486.881	114.375	272.291	176.995
40S ribosomal protein S13	RPS13	0.146907	0	356.702	348.973	0	161.102	0	324.287	339.899	557.432	330.465	276.945	370.06
40S ribosomal protein S11	RPS11	0.0297	8620.47	6214.93	6727.06	6837.09	3731.79	4440.02	10488.7	7614.64	11381.5	8859.63	7029.89	6661.22
Small nuclear ribonucleoprotein E	SNRPE	0.197789	1840.5	2488.32	2035.99	1346.09	1839.61	1493.73	1052.46	3679.37	2619.19	2763.43	3745.42	2882.7
Small nuclear ribonucleoprotein F	SNRPF	0.974565	1018.27	1507.02	1685.46	567.326	1794.41	1457.35	625.781	2107.1	1852.44	1699.61	2520.03	612.97
U6 snRNA-associated Sm-like protein LSm3	LSM3	0.352671	4084.9	1848.24	1557.35	1876.27	969.677	1991	1581.68	1730.16	1249.28	1501.24	1405.68	1294.68
Small nuclear ribonucleoprotein Sm D1	SNRPD1	0.618274	1317.23	3201.76	2161.63	2479.96	4831.9	2019.83	2788.49	1794.29	3238.05	2616.19	2774.64	3923.17
Small nuclear ribonucleoprotein Sm D2	SNRPD2	0.799821	8827.97	9794.86	6638.15	6160.19	12605.4	9509.26	6196.51	9820.24	6738.92	5848.81	14497.7	10450.5
Small nuclear ribonucleoprotein Sm D3	SNRPD3	0.936168	8736.67	11634.5	8594.31	7317.66	11683.6	8840.01	6573.55	11913.5	7224.37	5864.02	11974.6	9940
Thymosin beta-4	TMSB4X	0.478713	650726	398071	261498	300757	314885	272207	387443	287890	329162	378497	236716	301008
ADP-ribosylation factor 6	ARF6	0.570398	0	802.642	834.514	146.668	829.012	989.625	540.462	1034.28	671.444	546.693	744.622	633.14
26S proteasome regulatory subunit 10B	PSMC6	0.257139	13649.1	16207.9	16043.5	16164.7	13110.5	8399.29	22781.5	15912.9	17333.5	18110.2	10147.7	13251.6
60S ribosomal protein L7a	RPL7A	0.00144258	8420.94	4650.33	4486.93	1431.02	1380.06	1602.02	6544.22	5303.11	5929.79	1597.06	3965.57	1666.19
DNA-directed RNA polymerase II subunit RPB7	POLR2G	0.418948	0	208.653	202.463	177.147	282.279	264.74	352.549	382.052	144.682	98.0519	221.789	159.598
Ras-related protein Rab-11A	RAB11A	0.035658	17779.2	14842.4	14367.6	12808.2	11784.4	12651.4	16270	16423.8	12820.9	11970	13344	11059.8
Eukaryotic peptide chain release factor subunit 1	ETF1	0.0592361	8927.37	9378.43	13106.2	10489.4	9483.47	8999.21	10323.6	13416.7	19453.4	17340.7	14616.1	14246.4
CCHC-type zinc finger nucleic acid binding protein	CNBP	0.335611	52455.5	36544.2	27328.7	28053.5	29238.9	27124.2	33237.2	25231.5	30718.5	34372.9	31458.2	27059
40S ribosomal protein S4, X isoform	RPS4X	0.0604443	3920.97	2913.15	4523.75	3523.03	2513.76	3334.48	5776.15	4895.85	5209.22	3116.41	4631.16	5203.65
Serine/threonine-protein phosphatase 2A catalytic subunit beta isoform	PPP2CB	0.297367	583.248	603.634	765.005	472.993	522.876	236.018	656.599	568.965	721.186	273.242	668.456	673.579
Actin, aortic smooth muscle	ACTA2	0.59817	22212.1	15510.3	15028.4	16189.6	15619	13305.7	20774.2	13832.2	17043.9	21441.2	17096.4	16302.1
Rho-related GTP-binding protein RhoB	RHOB	0.250347	306.405	387.813	575.729	275.509	180.997	164.837	314.252	134.392	527.464	305.239	348.154	395.326
60S ribosomal protein L23a	RPL23A	0.0146732	8824.26	3820.39	2681.2	12873.1	9416.96	10853	5493.48	3570.26	3163.49	14625	7923.57	14573.7
40S ribosomal protein S6	RPS6	0.0664255	3396.81	1362.54	2616.14	841.405	1243.33	1180.21	1844.59	1986.54	2968.6	911.271	2009.75	860.881
Histone H4	H4C16	0.582172	24359.3	14838.7	12078.4	9488.21	19683.9	9416.65	8346.15	16426.9	8019.69	7810.42	16494	14705.1
Ras-related protein Rab-1A	RAB1A	0.0171626	8195.23	6981.99	7220.71	4702.02	4983.23	6701.1	6814.56	5977.46	6601.53	3812.78	5622.7	4482.69
GTP-binding nuclear protein Ran	RAN	0.0802686	40430.4	31602.1	35306.5	24078	24588.9	26472.1	28662.4	38174.3	36821.8	17511.2	31584	27956.5
60S ribosomal protein L23	RPL23	0.469575	3504.25	1341.69	1267.72	1582.64	1444.74	1003.5	3227.02	1309.8	2191.64	1793.21	1238.43	1166.94
40S ribosomal protein S15	RPS15	0.437307	0	462.252	682.385	0	392.495	178.825	646.387	523.569	727.21	408.438	875.675	576.056
40S ribosomal protein S24	RPS24	0.0360282	254.026	188.258	268.904	220.691	0	0	504.111	291.759	487.009	305.003	357.708	197.172
40S ribosomal protein S25	RPS25	0.929694	1162.28	2264.94	2584.26	1119.88	5370.09	1426.84	1335.09	2731.4	4332.49	8759.09	2272.08	1027.95
40S ribosomal protein S26	RPS26	0.301852	443.014	587.138	875.116	166.111	417.185	348.665	789.281	167.489	758.859	479.076	920.737	752.589
40S ribosomal protein S28	RPS28	0.635057	79517.9	52974.3	40281.8	50159.7	56720.7	41530.9	52539.9	46519	39575.6	51180	41051.1	43497.8
Guanine nucleotide-binding protein G(I)/G(S)/G(T) subunit beta-1	GNB1	0.664127	2985.04	3467.16	3583.72	1916.64	3439.2	2551.42	2920.32	4452.26	1579.52	2872.1	3655.68	3386.25
E3 ubiquitin-protein ligase RBX1	RBX1	0.673711	3698.31	3090.61	3073.77	4904.21	2426.07	2846.63	4262.68	626.801	2540.81	4801.27	1332.2	2241.3
60S ribosomal protein L30	RPL30	0.0209182	7760.62	7448.77	9814.06	6048.41	7167.33	4604.47	10522.7	8481.85	11023.2	7845.12	7834.67	6543.5
60S ribosomal protein L31	RPL31	0.634099	4519.64	1878.93	1053.41	2135.28	1130.6	837.925	3481.79	1230.84	1361.09	1440.36	1732.93	844.8
60S ribosomal protein L10a	RPL10A	0.897278	77959.5	58327.2	35429.2	45962.3	57196.3	41148.9	35505.8	68976.8	45919.4	19987.9	67900.5	53725.4
60S ribosomal protein L32	RPL32	0.761296	0	274.901	364.782	0	203.534	170.745	133.016	335.515	842.212	0	588.523	272.245
60S ribosomal protein L11	RPL11	0.067979	7120.03	5665.3	6998.93	4815.72	3174.74	5709.76	5721.23	5059.36	8245.29	1759.54	3146.66	4923.35
60S ribosomal protein L8	RPL8	0.00419526	1526.1	1176.32	1430.07	536.18	368.478	406.149	2412.25	1084.88	1972.78	433.454	1036.33	361.628
Peptidyl-prolyl cis-trans isomerase A	PPIA	0.0924094	400889	302048	320350	250547	249075	307427	299910	344735	352266	310470	307555	309593
Peptidyl-prolyl cis-trans isomerase FKBP1A	FKBP1A	0.672899	160406	101781	74585.3	119399	102817	92294.4	99418.8	92629.1	84209.9	98826.3	91853	77111.4
Growth factor receptor-bound protein 2	GRB2	0.580165	31983.1	17506.3	16149.8	19273.7	16776.8	12865	25061.8	19030.1	18645.5	21152.8	22143.1	15166.5
Transformer-2 protein homolog beta	TRA2B	0.402267	0	180.719	176.041	228.597	302.206	169.153	187.615	173.244	148.236	216.304	210.242	153.826
Ras-related C3 botulinum toxin substrate 1	RAC1	0.586237	4453.9	7078.95	7396.11	3962.63	4960.1	3925.86	3360.68	9225.38	7680.29	3973.62	8722.84	5215.82
AP-2 complex subunit beta	AP2B1	0.837586	25328.1	21665.2	16893.8	22174.5	22904.1	20011.3	21934	24198.5	20941.4	19006.8	24571.7	17427.6
Vesicle-associated membrane protein 2	VAMP2	0.0103518	1384.64	583.169	656.391	482.806	445.529	469.292	382.264	165.11	333.452	145.944	261.097	271.52
Guanine nucleotide-binding protein G(s) subunit alpha isoforms short	GNAS	0.306322	1587.09	2081.72	2344.74	1545.08	1806.17	1537.43	1768.55	1888.05	1728.42	1798.72	1812.36	1534.84
Calcineurin subunit B type 1	PPP3R1	0.301303	8047.21	7744.71	4774.13	6595.56	7528.31	8379.09	4679.59	5999.99	6521.92	5343.68	5738.25	6373.03
14-3-3 protein zeta/delta	YWHAZ	0.602058	331400	254321	207394	223843	228227	220115	311202	253312	221813	259262	243857	222186
Ubiquitin-conjugating enzyme E2 B	UBE2B	0.0966334	208.798	296.112	333.875	192.215	405.018	168.932	405.988	448.911	388.73	573.607	354.224	383.342
Small nuclear ribonucleoprotein-associated protein N	SNRPN	0.178847	5272.4	6761.24	4914.58	4658	8757.57	6572.76	7063.08	8333.39	6530.09	6906.3	11592.2	8539.54
Dynein light chain 1, cytoplasmic	DYNLL1	8.92921e-05	2728.02	2019.67	1789.32	1807.16	1468.31	1772.23	967.599	1114.73	1128.15	835.181	871.357	786.894
Dynein light chain Tctex-type 1	DYNLT1	0.600308	539.558	367.665	361.465	283.423	465.858	575.155	829.308	730.271	346.383	471.676	365.986	668.936
60S ribosomal protein L38	RPL38	0.800426	4748.99	2264.59	1884.18	2686.72	2131.8	1812.39	3875.21	2013.71	2647.42	3551.67	2414.29	2302.88
S-phase kinase-associated protein 1	SKP1	0.375433	22226.2	13587.8	12344.9	14347.4	12151.8	12156.7	16030.6	14254.1	17476.8	13361.7	14221.5	11236.2
40S ribosomal protein S21	RPS21	0.678336	31587.9	21354	22771.9	18545.7	25280.2	23480	22498.1	21936.9	21575.8	23344.7	21714.7	22604.9
Eukaryotic translation initiation factor 5A-1	EIF5A	0.323428	22302.9	14144.5	14661.6	16140.8	11765.1	15497.2	15858.2	12664	18783.6	13040.2	11038	13246.7
Receptor of activated protein C kinase 1	RACK1	0.976277	136090	149980	54094.2	105453	143857	81919	62355.4	216832	118788	100462	141687	117752
Actin, cytoplasmic 2	ACTG1	1	0	0	0	0	0	0	0	0	0	0	0	0
SUMO-conjugating enzyme UBC9	UBE2I	0.165252	8951.78	5992.28	7000.35	5875.76	7078.55	5349.81	8499.06	8958.56	7200.14	6939.37	8485.69	7104.29
Thymosin beta-10	TMSB10	0.282673	302450	141214	126018	125357	123476	125729	146188	112265	132465	122580	104867	124764
Troponin C, slow skeletal and cardiac muscles	TNNC1	0.509125	126739	58397.3	41416.5	90030.6	51062.4	49013.1	78163.5	57233.4	57699	51063.2	43823.6	39457.1
Serine/threonine-protein phosphatase 2A catalytic subunit alpha isoform	PPP2CA	0.619367	282.114	1701.23	1677.8	258.527	517.554	1394.44	243.228	1089.48	898.508	709.988	2018.97	1488.75
Y-box-binding protein 1	YBX1	0.339624	2670.95	3086.26	8000.03	1799.07	1624.31	6470.39	5662.76	3605.94	3912.18	5899.33	6242.75	5731.22
Casein kinase II subunit beta	CSNK2B	0.441099	0	0	0	0	0	0	0	197.9	0	0	0	0
Tropomyosin alpha-4 chain	TPM4	0.109551	115586	73775.9	71984.7	50614.1	85709.2	80846.5	48518.7	63917.7	47252.2	48156	49671.2	68015.9
Ubiquitin-conjugating enzyme E2 L3	UBE2L3	0.572061	51124.7	44246.8	40986.3	44416.9	42115	39507.5	44641.7	48660.2	45448.7	49016.2	43488.2	39490.2
Elongation factor 1-alpha 1	EEF1A1	0.380679	182340	162455	207907	169185	116898	163095	183613	147048	210946	175996	105012	159446
Peptidyl-prolyl cis-trans isomerase FKBP1B	FKBP1B	0.183215	347.169	1188.04	1288.61	480.455	1174.67	702.927	2567.51	1868.17	1297.91	662.544	1230.83	1227.4
Actin, alpha skeletal muscle	ACTA1	0.18615	17485	5867.59	7874.57	11362	4761.21	6904.25	8805.26	4526.11	5595.63	5850.14	2282.57	4026.45
Tubulin alpha-4A chain	TUBA4A	0.000375385	4840.69	3792.79	3975.22	2773.3	2989.59	2766.64	3008.08	2423.41	3552.08	1274.08	1316.89	1920.77
Tubulin beta-4B chain	TUBB4B	0.0342799	33120.7	22222.7	20221	17219.9	13261.8	12932.4	22982.3	14690	23749.5	15750.5	9753.14	13692.9
Platelet-activating factor acetylhydrolase IB subunit alpha2	PAFAH1B2	0.122106	20062.3	15284.2	17024.8	14895.8	13304	14016.5	15400.2	14978.1	17148.2	14484.2	13509.3	16549.1
Hemoglobin subunit gamma-2	HBG2	0.941295	48725.4	37373.3	19697.7	47159.6	33101.6	29407.3	28567.8	50320.4	18161.3	38940.6	32866	24402.3
Hemoglobin subunit alpha	HBA2	0.436856	143271	73725.9	67610.1	112809	115340	114645	90315.9	113781	53495.7	119942	105498	110545
Immunoglobulin-binding protein 1	IGBP1	0.0778805	294.151	556.745	653.996	879.526	787.549	1015.48	563.207	459.061	593.454	913.765	573.044	602.274
Phosphoserine phosphatase	PSPH	0.322867	2815.15	4281.84	3801.63	3515.49	3747.39	2842.02	3404.32	4781.33	5367.13	3589.98	4337.1	3909.03
Eukaryotic translation initiation factor 4 gamma 2	EIF4G2	0.063943	4288.41	5114.56	5153.19	2027.1	3609.68	2253.8	4218.67	5183.88	6955.96	1696.33	4456.08	3608.59
General transcription factor II-I	GTF2I	0.388068	0	465.058	550.313	436.077	676.097	214.388	1036.82	540.576	538.519	635.621	845.863	670.103
Phosphatidylinositol 5-phosphate 4-kinase type-2 beta	PIP4K2B	0.272696	352.063	127.551	177.824	212.993	191.957	238.946	126.324	133.169	218.824	141.335	105.123	0
T-complex protein 1 subunit beta	CCT2	0.259458	61942	50284	55062.5	55784.9	46590.2	46951.7	67986.2	51953.1	63172.5	63641.3	55847.2	51569
mRNA export factor RAE1	RAE1	0.334264	303.478	149.02	239.259	188.247	0	0	191.613	0	131.533	199.94	0	0
Glutathione S-transferase omega-1	GSTO1	0.00843792	35882	30429.5	26151.1	24635.5	25025.5	22473	28290.4	35053.1	31816	37951.9	35500.8	34519.3
Protein jagged-1	JAG1	0.594857	0	0	0	317.419	0	0	0	0	0	185.38	0	0
DNA-dependent protein kinase catalytic subunit	PRKDC	0.414728	1110.05	5763.17	4909.09	5380.79	5871.4	4357.03	5170.87	5204.61	5737.91	5145.73	6006.5	6411.34
Disintegrin and metalloproteinase domain-containing protein 17	ADAM17	0.819405	103228	146504	56998.2	281745	97721.3	75742.2	52194.7	71243.3	48180.3	5135.28	188696	263346
Sushi repeat-containing protein SRPX	SRPX	0.217985	28158.5	10197.8	16527	22222.3	18927.6	33678.1	24085.1	26219.5	23861.4	33433.1	24445.7	32982.8
Microtubule-associated protein 1A	MAP1A	0.446423	322826	177921	154626	159369	184800	136051	217228	187812	188867	158729	196602	143898
Mitogen-activated protein kinase kinase kinase 9	MAP3K9	0.000122461	5027.07	6310.12	7075.96	14990.7	16286.7	15718.6	7519.16	6619.24	5166.91	18372.7	13078.9	12783.9
Interferon-induced 35 kDa protein	IFI35	0.569338	184.304	729.228	795.359	341.346	577.081	452.716	594.853	1737.88	629.187	356.237	1530.55	599.594
Nucleobindin-2	NUCB2	0.000774706	28754.2	21490	22274.3	40709.4	37889.8	42382	22322.6	31676	35529.8	53492.9	53061.7	53280.3
Protein S100-A12	S100A12	0.812019	7602.3	1992.48	2647.76	3516.26	3390.89	5036.9	4404.14	3016.28	2741.11	4990.38	3178.05	5596.45
Brain acid soluble protein 1	BASP1	0.00592876	26018.9	13952.3	13796.4	33934.7	28522	27523.4	16469.7	18415.1	17693.9	37971	30081.2	32407.4
Dermcidin	DCD	0.275171	29610.5	7474.62	6204.54	11610.2	1858.85	4645.16	6823.59	5083.42	3150.31	4592.28	1793.72	4630.55
Alpha-ketoglutarate dehydrogenase component 4	MRPS36	0.426381	290.972	436.189	471.622	763.232	471.02	438.905	751.999	355.365	512.095	395.563	404.858	432.25
SAP domain-containing ribonucleoprotein	SARNP	0.755687	4467.23	2904.73	2014.32	3219.66	1987.46	2541.48	4168.4	2632.85	2418.35	1773.54	2479.05	3086.95
Serine protease HTRA3	HTRA3	0.196647	30895	6156.03	5619.09	20265.6	6006.8	2691.3	19860.8	5414.26	5125.54	1833.13	2391.61	2949.52
Conserved oligomeric Golgi complex subunit 7	COG7	0.454318	0	118.897	0	0	0	0	138.031	654.18	0	0	327.264	0
60S ribosomal protein L24	RPL24	0.0259948	3632.85	1295.13	1806.99	1053.79	596.372	806.251	2175.45	1723.06	2622.05	1060.72	1496.46	699.469
Thioredoxin-like protein 4A	TXNL4A	0.627638	1393.81	1526.14	1261.9	2029.53	1293.67	1301.38	2576.77	1691.11	927.979	1168.35	955.484	1400.72
Chromobox protein homolog 1	CBX1	0.0948987	6002.65	9498.42	7501.59	8323.6	7388.35	6370.58	6405.7	9231.84	7041.96	5373.81	5918.28	4421.9
ADP-ribosylation factor 5	ARF5	0.368435	1426.96	419.664	1512.38	152.586	153.985	734.054	162.63	1429.14	1223.02	1039.88	334.408	1261.57
Enhancer of rudimentary homolog	ERH	0.736461	54405.5	43591.7	36058.1	48136.3	32516.6	44150.3	38460.4	44794.4	33447.9	41771.1	45340.2	44535.7
60S ribosomal protein L19	RPL19	0.594858	1221.89	1937.29	1560.63	1037.57	593.227	763.416	473.201	2685.18	3613.8	458.172	2708.41	1272.64
Serine/arginine-rich splicing factor 3	SRSF3	0.211443	1908.1	1169.09	686.732	478.766	748.332	823.431	677.398	376.513	688.898	366.434	1013.59	482.725
Matrix-remodeling-associated protein 7	MXRA7	0.626569	7257.53	1813.9	1279.26	6121.25	1494.2	3202.48	45269.3	1963.64	1261.97	3246.93	819.477	839.959
Tumor necrosis factor-inducible gene 6 protein	TNFAIP6	7.39517e-05	1219.73	1599.15	2627	15829.9	18296.9	45653.9	795.29	1255.13	1137.71	6561.66	8704.3	16997.6
Disabled homolog 2	DAB2	0.276472	2574.02	2395.45	2573.22	1748.47	1926.91	2756.96	3521.71	2262.54	4181.81	2304.77	2000.35	3430.8
Basement membrane-specific heparan sulfate proteoglycan core protein	HSPG2	0.074061	1825650	1058280	885641	870982	829178	757845	1334070	1092880	976514	813172	765933	729034
E3 ubiquitin-protein ligase XIAP	XIAP	0.681174	380.938	331.802	175.124	179.53	0	549.061	461.464	184.827	0	373.535	149.492	189.125
RNA-binding protein 3	RBM3	0.794045	21774.5	26246.2	24564	18941.2	25932.4	23034.8	22250.5	18914.1	25139.4	21781.4	23635.5	23465.4
Cytochrome c	CYCS	0.37221	75279.1	74732.9	39125.1	28433.9	59073.3	41198.4	17374.1	79484.4	38500.8	28631.5	25121.1	35893.4
Transcription factor A, mitochondrial	TFAM	0.0528804	0	0	0	0	0	0	0	0	0	134.077	0	231.755
Phosphatidylinositol transfer protein alpha isoform	PITPNA	0.0691856	8966.92	9035.42	9575.57	11403.2	9261.43	8505.9	10455.5	11647.5	10531.6	10768.9	11367	11140.3
S-adenosylmethionine synthase isoform type-1	MAT1A	0.61707	3298.2	2259.64	2432.11	2071.11	2568.07	2560.47	2272.4	2368.92	2568.54	3238.58	2391.01	2617.51
Vigilin	HDLBP	0.0145807	9263.35	8823.41	10819.2	10099.1	10723	9509.12	14348.2	10229.7	13620.6	14217.2	12702.8	14018.6
Cyclin-dependent kinase 6	CDK6	0.618163	3365.9	1865.23	3214.02	1994.79	1381.77	3208.68	2516.14	2053.25	4497.16	1502.81	1863.76	3094.67
Transcriptional activator protein Pur-alpha	PURA	0.886483	208.271	532.141	604.819	0	743.548	519.731	0	1379.94	579.133	0	646.802	360.329
Clathrin heavy chain 1	CLTC	0.295105	428661	278560	256303	285386	318316	360900	257495	290060	278015	223758	279056	253863
Heat shock factor protein 1	HSF1	0.390748	396.785	341.225	445.988	152.195	464.621	313.575	174.05	312.91	144.069	555.209	207.992	211.957
Peptidyl-prolyl cis-trans isomerase FKBP3	FKBP3	0.429049	72265.9	45884.6	45714.1	56078.1	53060.5	54250	51124.8	46248.8	41904.3	58177.3	55511.6	53640.1
Receptor expression-enhancing protein 5	REEP5	0.344907	411.656	994.633	1209.41	813.419	945.135	836.258	1129.22	2174.02	1310.51	601	1658.55	1078.57
Sorbitol dehydrogenase	SORD	0.2665	1272.11	997.244	1332.68	1170.62	729.958	814.613	1098.42	640.504	1094.46	816.596	787.957	902.655
Heterogeneous nuclear ribonucleoprotein U	HNRNPU	0.0416559	23074.3	14743.2	10014.5	5588.47	8544.5	7027.59	13167.2	16732.8	7084.06	4704.04	8132.94	5980.03
Splicing factor U2AF 35 kDa subunit	U2AF1	0.595715	0	0	0	0	0	0	0	115.467	0	0	119.045	0
Spectrin beta chain, non-erythrocytic 1	SPTBN1	0.266114	701770	469977	468835	463245	463903	446306	549526	466199	521315	459128	448296	416339
Nucleolysin TIAR	TIAL1	0.549692	19854.9	1094.1	60977.8	30789.8	97331.1	67106	1104.18	112930	937.53	23751.7	1457.7	119984
Protein SET	SET	0.865227	636.77	2271.43	1894.44	703.479	2196.84	2678.49	832.699	4122.72	1660.5	1663.14	3066.45	2028.03
AMP deaminase 2	AMPD2	0.701842	6456.41	4372.75	7321.99	5321.26	4269.96	7681.65	5089.37	4969.19	4037.69	8645.02	6049.66	4067.26
Di-N-acetylchitobiase	CTBS	0.0662107	3146.43	1525.81	1652.81	3671.97	3382.99	2570.03	1877.7	1846.47	1174.41	4316.75	2457.39	2536.93
Fatty acid-binding protein 5	FABP5	0.501338	7221.31	4094.87	3707.41	3338.52	3627.73	3918.69	3751.31	4802.94	3170.22	3762.43	2724.33	4583.87
Ankyrin-2	ANK2	0.0486455	3714.68	4519.24	5165.31	3506.46	4435.47	2940.29	4919.06	7658.82	6356.27	3789.29	5351.41	4032.28
Adenylyl cyclase-associated protein 1	CAP1	0.454643	94934.3	52620.9	45668.8	50620.5	54524.1	49131.3	64504.8	76445.8	64626	52590.1	64932.2	56431.8
Hydroxymethylglutaryl-CoA synthase, cytoplasmic	HMGCS1	0.00562167	46631	43842.7	72166.1	28203.7	19875.8	30234.6	67545.2	52104.7	95405.1	42802.5	33684.1	42806.3
Interferon-induced transmembrane protein 3	IFITM3	0.779938	541.046	909.508	1258.05	439.025	585.793	712.715	433.882	3711.67	807.966	424.735	2674.78	142.628
Large neutral amino acids transporter small subunit 1	SLC7A5	0.368158	1145.53	444.023	618.505	473.89	1136.11	904.471	268.23	590.735	526.993	651.095	569.468	514.047
Protein Dr1	DR1	0.14506	282.352	757.095	1182.87	456.653	275.424	444.597	996.375	852.501	875.861	592.74	959.819	716.307
OTU domain-containing protein 4	OTUD4	0.853768	11351.1	7062.21	147.291	6969.66	6809.11	6266.51	7367.89	213.345	6974.91	6921.27	230.94	7271.37
ATP-dependent 6-phosphofructokinase, platelet type	PFKP	0.0935027	829.038	1110.65	765.007	1622.61	1322.24	987.82	1126.42	1508.39	1099.94	1516.18	1221.03	1353.14
Plasma membrane calcium-transporting ATPase 2	ATP2B2	0.990637	4019.93	1075.56	771.557	1942	1484.27	841.407	2805.53	823.007	905.229	1702.39	1418.4	1082.55
RNA-binding protein EWS	EWSR1	0.725086	15512	10131.4	6458.32	14737.9	11537.1	9755.83	12637.9	9885.1	7592.18	13619.3	11779.8	11022.1
1-phosphatidylinositol 4,5-bisphosphate phosphodiesterase beta-3	PLCB3	0.622634	11220.4	8453.33	5950.09	8902.09	12076.5	4719.56	7098.29	5803.45	5499.77	8192.7	6931.22	6854.58
Transgelin	TAGLN	0.178517	462448	316302	417518	327846	356762	454308	252736	232822	358264	317870	331072	420217
Pro-neuregulin-1, membrane-bound isoform	NRG1	8.50115e-05	381.023	693.875	705.177	4636.38	4087.4	3322.96	730.182	308.598	661.076	3911.62	2535.09	2692.41
Collagen alpha-1(VII) chain	COL7A1	0.54916	316784	160910	77776.5	355108	339366	105600	139053	140533	108053	180759	140489	142692
Desmoglein-1	DSG1	0.798159	545.447	0	0	332.065	0	0	192.85	0	0	0	0	0
60S ribosomal protein L18a	RPL18A	0.0168161	2036.14	1691.12	3004.31	815.702	993.248	932.066	2443.26	1918.88	4781.89	1017.13	2158.57	1212.23
Dual specificity mitogen-activated protein kinase kinase 1	MAP2K1	0.548368	0	327.071	1171.42	301.408	265.316	345.357	271.236	497.91	698.469	775.35	1210.54	319.56
Peptidyl-prolyl cis-trans isomerase FKBP4	FKBP4	0.391617	25719.9	19737.1	17268.9	20887.4	13192.7	17482.4	26136.9	13891	17316.2	30417.7	20922.5	21621.2
Procollagen-lysine,2-oxoglutarate 5-dioxygenase 1	PLOD1	0.218245	67497	25726.6	31773.4	57330.7	54732.6	50877.7	37910.5	32636.7	25640.6	52855.5	43859.3	35971.3
Nucleobindin-1	NUCB1	0.103805	260419	148941	115389	215704	223531	216550	145132	145461	155066	236514	213219	225517
60S ribosomal protein L6	RPL6	0.00640641	7638.26	3838.98	4092.1	1693.68	1758.03	1594.46	4784.63	3807.82	5521.76	2133.83	4023.38	1790.12
A-kinase anchor protein 12	AKAP12	0.899462	0	0	280.807	0	214.001	0	194.975	0	0	0	143.113	166.725
Dystonin	DST	0.978487	124867	393472	239527	113035	298519	189668	87480.6	460861	268840	111697	268949	298683
Caveolin-1	CAV1	0.404679	7328.69	4221.04	3739.46	2095.45	2841.22	3158.13	19586.1	2636.06	3749.1	5388.52	1314.44	2585.24
Aminoacylase-1	ACY1	0.385894	2323.36	1954.66	2142.7	2070.69	2115.01	1688.79	2081.48	1645.62	1695.88	2126.67	2088.33	1738.19
Tumor necrosis factor alpha-induced protein 2	TNFAIP2	0.650003	0	274.574	145.574	172.369	147.047	0	353.241	298.422	396.404	308.012	221.85	0
Lamin-B2	LMNB2	0.953262	20136.3	16864	14893.5	17076.7	21456.7	17442.8	18379.6	24236.6	13905.4	15971.4	23142.9	17194.6
Urokinase plasminogen activator surface receptor	PLAUR	0.0207	262.673	242.65	153.883	435.052	389.531	664.924	157.863	0	0	283.687	246.682	652.483
Mevalonate kinase	MVK	0.4142	0	431.525	795.676	563.425	507.76	544.774	935.589	646.571	691.996	512.525	692.879	664.306
Collagen alpha-1(X) chain	COL10A1	0.0955106	0	0	0	800.18	170.45	538.277	0	859.572	0	189.99	0	252.259
UBX domain-containing protein 1	UBXN1	0.116212	1182.19	578.079	1214.66	1292.9	692.408	1129.35	1381.22	1258.64	1557.83	1826.2	1355.85	1879.23
1,4-alpha-glucan-branching enzyme	GBE1	0.673006	73597.9	73035.6	79513.7	68592.6	71283.8	91160.1	51403.4	74765.4	76573.8	64757.6	74684.2	79741.5
Eukaryotic translation initiation factor 4 gamma 1	EIF4G1	0.499736	15404.6	14118.4	11037.5	15780.8	16610	13634.6	13475.9	14814.7	15478	7431.56	16495.2	12590.5
Keratin, type I cytoskeletal 17	KRT17	0.170339	4545.49	169.757	0	3208.82	0	0	572.677	321.916	830.282	0	0	0
Lactoylglutathione lyase	GLO1	0.0260856	56722.8	41774.8	47669.1	38462.8	33102.9	38660.1	37043.4	37919.5	44451.9	37422.7	30934.8	34606.2
Activin receptor type-1	ACVR1	0.213388	560.731	388.965	474.228	669.075	642.03	624.132	1374.91	468.943	985.743	166.378	844.746	281.746
Single-stranded DNA-binding protein, mitochondrial	SSBP1	0.206575	4727.35	3491.26	3378.21	3069.21	3462.46	2486.23	3982.56	4074.33	3685.95	2521.07	3176.94	3951.9
14-3-3 protein eta	YWHAH	0.149599	22891.8	18811.8	19857.8	19988.9	21053.8	27516.6	14564.6	18896.1	19069.7	21281.5	20433.1	21541.8
Cleavage stimulation factor subunit 1	CSTF1	0.115773	0	0	151.761	0	178.824	0	237.239	240.35	103.532	157.817	145.814	198.216
Ubiquitin-protein ligase E3A	UBE3A	0.139156	1273.02	1645.01	2166.44	1968.02	897.129	1300.11	2418.01	1922.32	2737.19	2299.34	2019.93	1605.36
Tyrosine-protein phosphatase non-receptor type 12	PTPN12	0.810361	2860.7	1611.42	2746.28	2454.68	2183.92	7894.41	2675.26	1834.86	2294.32	1588.6	1779.86	9476.82
Focal adhesion kinase 1	PTK2	0.0283545	185.275	491.911	391.541	510.164	715.212	545.052	787.89	578.079	490.846	938.251	1044.66	713.25
Serine/arginine-rich splicing factor 11	SRSF11	0.0083066	0	0	0	0	0	0	0	168.995	0	157.097	158.783	218.495
Caldesmon	CALD1	0.411227	358552	124451	126259	106548	121852	148040	118063	116479	121739	110488	124486	132602
Collagen alpha-1(XIV) chain	COL14A1	0.0037644	5804.71	7296.08	4552.47	14713.4	11678.4	8815.45	5837.71	6718.76	5501.29	14847.4	14649.4	9431.14
Inter-alpha-trypsin inhibitor heavy chain H3	ITIH3	0.899385	2994.07	4058.56	1726.45	2582.25	2968.19	1923.11	1247.78	6956.32	1666.49	1616.52	2563.99	1911.63
Tyrosine-protein phosphatase non-receptor type 11	PTPN11	0.00938706	7210.5	4683.31	7368.78	15721.6	10255	15147.8	8161.31	6348.57	8992.24	8343.96	7946.42	9251.86
Glutamine--fructose-6-phosphate aminotransferase [isomerizing] 1	GFPT1	0.0284144	8748.49	10689.5	12916.4	9754.71	9003.69	9829.72	7468.31	6439.62	9576.37	7531.97	5109.29	6737.17
Exosome complex component RRP45	EXOSC9	0.539931	0	313.718	235.194	0	331.642	0	149.543	301.396	285.883	0	413.844	125.915
Proteasome activator complex subunit 1	PSME1	0.664615	113295	88513.2	74026	85586.6	70665.1	61316.1	84563	101299	65288.8	84764.5	97436.7	53404.5
Amyloid beta precursor like protein 2	APLP2	0.286608	23156.9	25411.3	89658.4	18762.6	43275	8673.46	10055.2	18249.8	14704	9792.28	29541	9877.66
Fibromodulin	FMOD	0.00642211	30503.6	15843.6	15045.3	21394.3	21328	20096.4	12288.4	12522	11388.1	11598.1	7041.89	8661.72
Peroxiredoxin-1	PRDX1	0.2519	1121580	588845	462566	623596	522338	525339	565502	511091	419144	463514	434050	412171
60S ribosomal protein L18	RPL18	0.0120887	12697.9	8237.87	9514.43	2696.6	2602.81	5288.53	8150.44	7500.29	12830.4	3238.77	7521.39	4170.9
Complement component 1 Q subcomponent-binding protein, mitochondrial	C1QBP	0.0870004	9121.18	5526.87	5594.72	5625	6514.89	5371.05	3309.51	5882.56	4586.26	3278.99	4334.28	4433.84
Cytoskeleton-associated protein 4	CKAP4	0.417147	2018.97	2741.98	9530.9	12452.2	2598.66	2206.99	2306.17	1846.4	1868.99	2166.23	1277.77	2853.42
Collagen alpha-1(XVI) chain	COL16A1	2.28901e-10	0	0	0	797.436	487.422	524.891	0	0	0	385.947	273.742	205.629
Tight junction protein ZO-1	TJP1	0.896854	850.155	1090.45	974.878	713.06	1338.63	1253.15	955.073	1261.55	825.807	725.833	1083.47	985.564
Apoptosis regulator BAX	BAX	0.803257	28296.9	14374.7	8311.45	12682.7	15947.6	10536.5	15109.7	12035.7	15067.2	13591.6	9629.1	11715.2
Bcl-2-like protein 1	BCL2L1	0.526061	0	208.285	228.918	152.231	202.146	183.572	188.049	187.902	238.428	179.443	168.211	139.526
Serine/arginine-rich splicing factor 1	SRSF1	0.544564	8074.28	7197.23	4707.89	5792.23	8876.26	5846.88	4306.23	7234.76	4921.94	4151.02	6616.57	5090.86
Rho GTPase-activating protein 1	ARHGAP1	0.783038	4489.23	6173.45	8876.67	5557.74	4490.76	6138.24	6438.28	4752.15	9121.29	5658	4312.05	6962.33
Alpha-actinin-3	ACTN3	0.604025	6799.51	466.505	701.308	4248	3144.53	1766.7	4015.5	2874.48	1016.65	2825.49	3666.21	2887.41
Protein phosphatase 3 catalytic subunit alpha	PPP3CA	0.417946	834.875	899.852	926.65	1297.69	966.97	2064.08	1607.2	382.679	769.304	1131.6	789.021	629.574
ATP-dependent RNA helicase A	DHX9	0.0585583	3387.22	6430.74	7096.32	4010.88	6916.47	6753.2	9008.05	10019	9301.16	7937.85	9515.33	9174.04
Quinone oxidoreductase	CRYZ	0.315709	25036.9	15976.9	13451.5	15597.8	12522	10878.9	14154.1	13802.8	13463.9	15929.7	14016.5	11893.4
Golgin subfamily A member 3	GOLGA3	0.540054	0	132.393	460.537	0	0	230.526	0	136.65	785.481	161.135	365.031	158.543
Golgin subfamily A member 2	GOLGA2	0.0625161	241.544	177.807	106.676	0	0	0	118.216	0	0	114.092	0	0
Galectin-3-binding protein	LGALS3BP	0.436129	700734	489790	454136	746252	712864	1088350	413458	1018620	394678	526699	926234	574421
Lysyl oxidase homolog 1	LOXL1	0.038233	3092.75	3141.74	4739.9	3881.69	12433.9	12071.4	2448.02	3397.39	3766.5	6992.53	5788.05	11636.6
Lactadherin	MFGE8	0.00225519	5122.6	8678.56	4102.27	10867.4	13443.3	10876.7	14610	13125.9	12012.7	18089.6	23073.9	14122.5
Desmocollin-1	DSC1	0.645348	1857.34	524.08	630.394	920.684	1867.83	817.259	2977.21	621.128	2170.75	679.008	1279.2	1135.47
Pseudouridine-5'-phosphatase	PUDP	0.45535	786.846	1860.22	1434.07	2270.11	1780.96	1243.63	2089.79	946.041	984.885	3677.7	1614.13	1495.85
Peptidyl-prolyl cis-trans isomerase D	PPID	0.507968	539.193	216.225	389.363	305.637	266.373	229.168	288.856	183.502	301.666	330.214	218.826	265.315
FACT complex subunit SSRP1	SSRP1	0.712236	594.231	184.136	808.353	595.592	565.196	431.831	399.645	1335.54	441.609	711.987	520.234	1111.75
Calmodulin-regulated spectrin-associated protein 2	CAMSAP2	0.59564	0	0	0	0	0	0	99.541	0	0	0	0	114.275
Protein VAC14 homolog	VAC14	0.595655	0	0	133.639	0	0	0	0	0	117.495	0	0	0
RNA cytosine C(5)-methyltransferase NSUN2	NSUN2	0.255329	376.069	795.562	700.393	675.059	385.377	538.228	1147.6	622.996	1096.09	982	512.34	1207.13
Histone-binding protein RBBP4	RBBP4	0.744124	13884.8	7897.38	5914.31	10639.2	7639.91	5872.65	10674.4	11244.9	8314.42	8535.96	8776.51	7845.69
Nuclear cap-binding protein subunit 1	NCBP1	0.740653	573.678	1169.15	934.43	716.05	781.413	783.03	1211.32	842.85	765.991	867.865	913.233	869.558
Alpha-1,6-mannosylglycoprotein 6-beta-N-acetylglucosaminyltransferase A	MGAT5	0.0354952	7890.6	5432.14	6874.59	1977.71	6108.83	1534	6561.17	6713.79	7942.63	6651.8	6989.38	7683.43
Neuroblast differentiation-associated protein AHNAK	AHNAK	0.694169	342549	213031	282150	254944	224113	266980	273686	204175	256933	260331	196601	248945
Secernin-3	SCRN3	0.755704	341.224	823.78	864.673	766.873	435.995	598.091	685.289	738.075	672.224	691.183	781.289	772.227
Ragulator complex protein LAMTOR4	LAMTOR4	0.59538	278.193	0	0	0	0	199.021	0	0	0	0	0	0
Nexilin	NEXN	0.00562981	149205	88381.8	69746.9	83568.6	87714.6	72456.5	65273.7	70198	60109.7	38940.6	35651	47196.8
Alpha-1,6-mannosyl-glycoprotein 2-beta-N-acetylglucosaminyltransferase	MGAT2	0.0197058	1067.86	716.885	1205.05	1181.51	1469.21	1737.46	1236.57	1128.87	1419.91	1768.67	1664.99	1908.91
AP-1 complex subunit beta-1	AP1B1	0.00683963	13854	11761.8	9798.97	8887.05	8893.59	10805.6	10725.3	12639.7	9303.51	6016.93	7612.94	6810.18
ADP-ribosyl cyclase/cyclic ADP-ribose hydrolase 2	BST1	2.72687e-13	0	0	0	0	0	0	0	0	0	267.217	297.901	224.85
Secernin-1	SCRN1	0.000229964	36016.9	29699.1	30263.2	16387	16527.2	14618.8	29200.6	25881.4	34763.4	20520	17543.6	22612.8
Twinfilin-1	TWF1	0.523019	10751.5	7796.44	7092.14	8241.05	12268.3	6839.09	9781.66	11256	10686.2	10711	8941.22	9507.84
Aspartyl/asparaginyl beta-hydroxylase	ASPH	0.317296	564.593	289.567	135.201	291.83	376.559	532.929	169.999	261.391	214.794	199.63	176.39	280.033
Alpha-globin transcription factor CP2	TFCP2	0.168216	0	170.319	126.564	172.314	0	0	225.374	236.633	245.061	180.468	295.812	141.375
A-kinase anchor protein 13	AKAP13	0.176278	1144.08	1416.36	1065.09	275.883	1089.27	1025.53	1690.67	1029.09	1893.71	1870.18	1221.52	1389.15
EGF-containing fibulin-like extracellular matrix protein 1	EFEMP1	0.0498999	2837.75	895.179	707.062	7582.45	4620.5	5688.65	2734.58	607.516	730.325	2863.28	1283.65	5701.87
Follistatin-related protein 1	FSTL1	0.00147922	864394	525038	430240	1238270	1331140	1342300	832624	677602	815177	1558990	1302460	1357940
Syntaxin-4	STX4	0.236953	0	559.948	789.832	1072.8	695.028	2596.46	367.181	614.614	703.563	2590.11	1342.07	2916.58
G-rich sequence factor 1	GRSF1	0.0509976	0	272.022	0	343.687	289.641	268.98	862.764	251.885	267.683	315.394	305.396	151.539
Prolyl endopeptidase FAP	FAP	0.387313	4035.75	2300.55	2047.79	3456.61	3651.42	2336.57	2512.81	2016.27	1772.66	4075.9	2001.95	3644.37
TP53-binding protein 1	TP53BP1	0.705749	14460	6427.64	4779.03	8024.33	6126.35	9510.28	6008.12	5881.64	5908.94	7409.11	6700.2	6550.42
Aminoacyl tRNA synthase complex-interacting multifunctional protein 1	AIMP1	0.108658	7011.79	11183.9	11063.3	10008.8	8808.32	6650.31	14294.9	11976.7	10277.2	15287	11617.7	11600.7
Interleukin enhancer-binding factor 2	ILF2	0.742175	62822.3	42978.4	45436.8	47742	48695.7	43261.2	45182.6	56447.7	45645.1	29791.3	51282.6	49155.1
Interleukin enhancer-binding factor 3	ILF3	0.374848	122887	77358.5	72018.8	78435.2	86365.9	86470.3	93980.1	86035.8	72241.9	60425.2	74867.1	72435.8
Vesicular integral-membrane protein VIP36	LMAN2	0.657183	28911.7	16987.5	12695.2	19444.2	20823.7	16365.6	18211.3	14563.1	11682.3	21496.7	15136	14222.4
ELAV-like protein 2	ELAVL2	0.00710689	1065.73	719.682	900.727	745.485	550.071	353.225	719.072	766.798	824.269	357.64	446.689	346.789
Epidermal growth factor receptor kinase substrate 8	EPS8	0.555126	515.901	575.969	781.369	400.072	1097.13	541.325	453.532	836.569	688.028	698.3	1026.84	921.529
Heat shock protein 75 kDa, mitochondrial	TRAP1	0.466041	0	187.051	203.457	165.259	192.34	217.131	141.979	182.244	176.495	159.637	205.773	241.685
Disks large homolog 1	DLG1	0.634416	725.196	753.473	1311.33	1457.59	856.729	194.872	1051.92	1489.5	1033.76	1173.69	1595.73	591.12
Transcription initiation factor TFIID subunit 10	TAF10	0.0681028	0	0	176.242	0	0	0	133.178	0	161.415	232.806	165.555	196.646
Heat shock protein beta-3	HSPB3	0.750532	9164.42	10974.4	8492.03	10621.2	6234.82	6221.06	11940.3	9216.03	5380.12	8922.3	7510.96	9168.01
Cleavage stimulation factor subunit 3	CSTF3	0.485715	0	568.087	379.099	266.244	434.267	1793.81	304.167	453.647	380.644	288.316	466.402	323.661
Delta(3,5)-Delta(2,4)-dienoyl-CoA isomerase, mitochondrial	ECH1	0.767784	4001.03	4571.45	4137.29	3106.36	5205.47	3705.35	3409.18	3550.95	4287.62	4684.39	3964.61	3817.23
Striatin-3	STRN3	0.084914	668.372	1728.97	1768.88	1364.82	1841.59	1786.29	2334.43	2600.83	2938.97	1809.19	2821.88	2310.48
Protein flightless-1 homolog	FLII	0.373544	1044.71	2368.46	3594.56	1599.1	1720.1	2285.02	2803.6	2736.81	3670.48	2079.83	2932.71	2599.23
COP9 signalosome complex subunit 1	GPS1	0.66074	6618.54	3647.48	2994.4	4397.24	6485.1	5789.12	2753.99	6133.86	4349.55	4205.39	4851.55	3764.61
Protein Red	IK	0.251513	3540.22	18254.8	16743.8	20195.5	34509.2	23335	22152	11795.1	12637.4	25951	17871.9	17291.8
S-methyl-5'-thioadenosine phosphorylase	MTAP	0.0356291	2398.52	3291.94	3164.66	3022.18	2138.51	3599.32	4801.23	4132.7	4387.7	4042.39	4290.13	3410.38
Calcium-binding and coiled-coil domain-containing protein 2	CALCOCO2	0.490473	0	0	108.317	0	0	0	0	121.936	94.0568	0	111.771	0
TAR DNA-binding protein 43	TARDBP	0.407545	0	823.561	905.263	939.048	1073.3	1089.17	1271.63	889.755	944.351	837.913	720.624	857.014
Heterogeneous nuclear ribonucleoprotein A0	HNRNPA0	0.0306214	4922.7	3070.51	3622.07	2712.74	3713.26	2515.09	6623.37	4949.65	4744.18	6222.05	3974.78	5043.84
Serine/threonine-protein kinase PAK 1	PAK1	0.317123	8812.72	2590.35	3262.43	12065.3	5190.57	20841.8	9526	2955.08	2583.25	11835.4	4138.55	4379.83
Aminoacyl tRNA synthase complex-interacting multifunctional protein 2	AIMP2	0.974341	2709.74	3873.73	2092.91	1997.04	6363.52	2412.02	3766.78	2956.12	3111.95	5157.58	2352.5	2333.45
Peroxiredoxin-4	PRDX4	0.439589	26438.8	17280.3	14846.4	17691.3	14131.8	14953.6	15644.4	16510.7	13900.5	17483.4	16932.6	15940.5
Serine/threonine-protein kinase PAK 2	PAK2	0.161477	2194.66	3569.35	3846.36	2411.74	3018.55	2637.31	3477.72	3389.93	5192.6	3013.78	2176.91	2730.74
Chromobox protein homolog 3	CBX3	0.56731	12128.1	11702	8822.65	9805.07	10853	9486.61	11257.2	11268.6	10051.9	11160	13072.7	10454.3
26S proteasome non-ATPase regulatory subunit 2	PSMD2	0.0518387	46032.6	42332.2	44755.2	42342	37115.8	36753.1	54728.2	44024.5	48206.1	46100.7	49138.3	41051.7
Myosin-binding protein H	MYBPH	0.670943	55608.4	34037.4	37093.5	45406.6	32403	28135.5	74757.7	30003.6	43957.7	54572.6	19473.4	31434.3
Semaphorin-3B	SEMA3B	0.383192	233.781	0	127.322	230.066	153.576	291.949	107.903	0	0	149.371	0	198.762
DnaJ homolog subfamily C member 3	DNAJC3	0.0169274	414.116	528.458	592.379	563.966	1172.77	1382.11	588.43	949.936	620.051	1646.68	1412.81	1164.64
G protein pathway suppressor 2	GPS2	0.229929	0	0	0	225.555	0	0	0	0	0	144.127	0	239.092
Methanethiol oxidase	SELENBP1	0.38238	15831	7552.29	9234.82	12391.5	5438.87	4942.83	6460.23	6871.01	7236.52	7133.12	7569.67	6431.42
Nucleoside diphosphate kinase 3	NME3	0.110149	670.739	786.698	738.808	874.797	863.063	1148.35	720.302	728.258	662.1	789.749	591.094	903.156
Serine/arginine-rich splicing factor 9	SRSF9	0.460052	0	298.033	234.237	0	216.714	0	140.89	459.766	214.286	0	131.374	181.62
Serine/arginine-rich splicing factor 5	SRSF5	0.441099	0	0	0	0	0	0	210.301	0	0	0	0	0
Transcription intermediary factor 1-beta	TRIM28	0.2374	50790.2	36203.5	32266.9	32207.8	34219.2	29164.7	40345.5	32645.7	33979.9	31156.2	22870.1	33892
Ras GTPase-activating protein-binding protein 1	G3BP1	0.107532	24577.8	21001.6	18694.5	16755	24997.7	23568.5	18181.7	24073.7	22227.2	29562.9	29166.1	26904.4
N-myc-interactor	NMI	0.689333	0	408.518	322.22	0	208.21	464.006	106.355	715.529	327.221	140.289	619.83	209.383
Inactive tyrosine-protein kinase 7	PTK7	0.0331756	96376.6	47481.5	28188.7	153052	116168	103381	51891.5	47604.6	23385.9	112402	82655.2	69781.9
Polyadenylate-binding protein 4	PABPC4	0.914516	11351.5	9377.69	10326	9067.19	8453.42	12520.4	16412.2	8820.21	9777.57	11553	7786.68	11723.7
Interferon-induced protein with tetratricopeptide repeats 5	IFIT5	0.764799	0	126.558	152.332	0	0	99.5975	0	298.432	135.437	0	169.567	0
Gamma-sarcoglycan	SGCG	0.0410027	720.186	217.483	279.781	245.631	156.022	301.778	1230.35	641.78	528.063	354.64	185.251	175.977
Receptor-type tyrosine-protein phosphatase S	PTPRS	0.00360635	23671.1	11039	7376	5820.79	5253.7	7154.05	7801.01	6605.37	4747.15	3145.39	1694.23	2350.77
Eukaryotic translation initiation factor 3 subunit I	EIF3I	0.0777224	24419.2	16329.8	15141.6	14154	10974.9	9993.69	19654.7	16223.8	16828.4	16574.8	14592.9	10420.2
Microfibrillar-associated protein 5	MFAP5	0.700414	114144	29367.6	30034.7	56798.9	54144.7	57144.5	46359.9	32321.1	43573	79850.1	44117.3	56607.3
C-terminal-binding protein 1	CTBP1	0.529579	0	603.219	735.204	591.104	527.956	508.843	912.022	328.857	679.099	660.099	331.969	549.725
Ubiquitin-conjugating enzyme E2 variant 1	UBE2V1	0.00687981	5858.31	6525.29	4707.1	14162.2	9601.12	6447.27	13054	10528.7	10148.6	17428.6	19544	12169.3
Cytoplasmic dynein 1 intermediate chain 2	DYNC1I2	0.00185643	36473.7	23960.9	19772.8	52826.3	57103.2	44680.9	17857	18114.5	14840.5	49714.9	31798.4	29562.9
Integrin-linked protein kinase	ILK	0.531668	230.682	933.955	1015.24	609.155	627.979	819.236	991.138	913.215	955.902	925.629	836.224	922.275
DNA repair protein XRCC4	XRCC4	0.500422	0	1303.36	145.129	971.689	292.703	240.484	321.715	246.035	715.216	252.334	579.618	1184.69
Splicing factor 3B subunit 2	SF3B2	0.1385	3865.39	2194.39	2023.8	2315.51	2295.73	2379.92	5391.73	3498.66	3157.41	4113.94	2569.45	3145.25
Protein-9	OS9	0.439102	0	123.345	0	204.119	0	230.913	0	0	0	0	148.114	0
Golgin subfamily A member 4	GOLGA4	0.477919	0	1099.14	938.496	0	203.331	284.9	697.306	903.291	928.001	198.487	1044.29	650.642
28 kDa heat- and acid-stable phosphoprotein	PDAP1	0.178543	11330	10462.6	6441.66	3954.73	7164.05	4233.87	2562.85	6564.78	5989.91	1089.4	5818.05	4001.93
Disintegrin and metalloproteinase domain-containing protein 9	ADAM9	0.0022224	36937.3	30715.1	18575.3	67987	92013.1	76482.1	21581	31336.1	31550.8	66281.1	42326.6	67594.1
Peptidyl-prolyl cis-trans isomerase FKBP5	FKBP5	0.510397	1789.44	2675.95	2330.09	2365.14	1987.15	3818.22	3590.36	6631.2	3294.88	10652.6	1882.56	2188.85
Rho-associated protein kinase 1	ROCK1	0.700257	442.12	592.155	608.305	325.067	465.079	495.467	81.6958	635.477	671.869	122.895	531.738	333.84
Mothers against decapentaplegic homolog 4	SMAD4	0.110802	0	353.682	299.507	0	148.311	0	333.075	418.641	397.793	541.515	551.378	446.638
Neuronal membrane glycoprotein M6-b	GPM6B	0.606941	0	129.99	138.342	0	0	0	0	289.241	0	1097.16	0	0
Phosphatidylinositol-binding clathrin assembly protein	PICALM	0.182157	7871.85	4849.1	5870.26	5702.65	4586.85	5972.35	7378	7138.66	6786.57	6472.06	6810.48	6587.91
Sequestosome-1	SQSTM1	0.50896	6531.32	3232.02	5130.97	3602.15	2216.62	4643.39	3657.62	4662.06	4479.89	3457.85	4870.73	3299.41
Tubulin beta-3 chain	TUBB3	0.00506404	6256.98	6446.97	9108.76	5415.78	4629.36	4472.46	7316.8	5886.92	7063.64	2901.16	4734.17	3155.51
Acid ceramidase	ASAH1	0.0849119	60308.4	37352.8	37825.5	36909.4	31602.2	29152	32380.1	37344.1	45465.7	27982.1	28908.6	31102.5
Peptidyl-prolyl cis-trans isomerase NIMA-interacting 1	PIN1	0.0624143	3379.97	4761.58	7011.74	4235.41	5919.48	8299.99	4816.69	6650.91	6127.86	8330.64	12200.2	9624.03
Eukaryotic translation initiation factor 4E-binding protein 1	EIF4EBP1	0.275298	4700.44	2975.12	2944.43	2940.14	2015.44	2087.38	4040.5	2094.3	3644.88	2882.31	1825.43	2656.86
Calcium/calmodulin-dependent protein kinase type II subunit delta	CAMK2D	0.705817	8214.31	6532.26	6324.19	5764.45	7247.53	7281.66	8158.37	8089.97	7402.79	5733.05	9670.57	5492.52
Dynactin subunit 2	DCTN2	0.22797	62562.4	44748.5	46347.9	46214.5	39503.1	39540.6	52546.2	46615.2	46351.6	48531.7	34516.6	41077
NEDD8-activating enzyme E1 regulatory subunit	NAE1	0.0830806	2214.33	3088.25	4436.46	3216.23	2598.06	2309.48	4213.52	4510.09	4406.54	3223.81	4039.33	3610.12
Ras GTPase-activating-like protein IQGAP2	IQGAP2	0.00535852	317.962	116.034	0	221.432	186.936	418.883	0	0	0	0	0	0
Sorting nexin-1	SNX1	0.0134455	743.205	2867.86	3454.71	9563.84	8096.38	9261.83	2842.61	2992.94	4773.05	6498.28	5864.87	6575.78
Periodic tryptophan protein 1 homolog	PWP1	0.512284	243.11	724.367	514.691	396.266	607.92	391.147	488.707	651.885	633.532	428.761	969.178	740.412
Cullin-1	CUL1	0.185549	343.529	876.08	1118.27	646.878	745.17	1083.65	1097.36	1044.34	1360.45	1239.74	1457.21	1158.33
Cullin-2	CUL2	0.0368323	2420.82	2671.37	4074.44	5314.38	3300.01	4251.96	4602.85	3909.34	4036.07	5594.17	4947.4	5318.02
Cullin-3	CUL3	0.0707778	4711.24	5475.21	7440.94	8940.86	7402.78	7252.73	7722.2	7441.75	8920.47	7142.04	7789.5	7343.72
Cullin-4A	CUL4A	0.164601	0	247.645	229.626	536.145	1759.37	1518.19	164.513	161.735	435.966	344.374	299.627	707.623
Cullin-4B	CUL4B	0.399599	0	547.113	117.537	0	255.731	0	0	0	132.65	126.522	183.291	190.921
GDP-L-fucose synthase	GFUS	0.0374388	10625.3	6935.72	5598.52	4285.86	5212.45	3415.86	5390.14	5305.63	4407.09	5014.75	3620.07	3177.97
Four and a half LIM domains protein 1	FHL1	0.173672	31643	27875.5	63658.7	30130.9	15903.6	26935.1	61310.1	30404.1	48196.2	35154.8	26511.7	21851.9
Four and a half LIM domains protein 3	FHL3	0.635527	11518.1	5984.2	3114.76	6065.13	6547.46	5585.4	4879.87	5106.72	3804.93	4496.09	5596.98	3958.79
Integrin alpha-7	ITGA7	0.415533	12676.5	12846	7570.73	17029.7	6385.73	25564.6	5927.1	14081.3	10450.3	19695.5	18074.5	14711.3
Angio-associated migratory cell protein	AAMP	0.319522	2600.42	2826.27	3699.24	2857.94	1795.66	1400.51	2236.23	1651.99	3632.32	1936.65	2495.75	1497
Mannosyl-oligosaccharide glucosidase	MOGS	0.35712	192.502	201.329	275.849	257.981	215.814	271.823	223.325	217.67	279.063	263.305	255.48	309.743
CD166 antigen	ALCAM	0.243235	21373.8	12650.5	17497.5	12680.7	15195.9	18430.8	12681.3	15113.9	14813	9520.62	9800.04	15747.4
Spectrin alpha chain, non-erythrocytic 1	SPTAN1	0.101289	802570	563295	516648	488230	512666	531631	599693	532343	572872	476078	446444	476165
Ectonucleotide pyrophosphatase/phosphodiesterase family member 2	ENPP2	0.018746	925.267	703.401	550.109	2151.85	1365.05	1217.96	603.043	744.61	233.616	272.338	599.372	418.586
Spliceosome RNA helicase DDX39B	DDX39B	0.727067	32519.8	19739.4	20446.5	23018.4	21556.5	18921.8	25849.6	23355.4	20601.9	21423.7	20668.3	20891.7
Bleomycin hydrolase	BLMH	0.391752	20037.5	12624.1	13252	12521.9	11582	12697.2	12602.7	9987.03	14682.6	14139.1	13810.5	14056.3
Exosome complex component RRP4	EXOSC2	0.411728	0	226.974	168.292	203.642	199.898	183.145	192.645	447.1	224.544	181.086	135.14	177.95
Beta-1-syntrophin	SNTB1	0.0655161	2316.97	3566.57	2273.59	2823.84	3322.23	2196.61	5094.62	3777.46	4020.53	3585.22	2731.47	3495.49
Tubulin beta-2A chain	TUBB2A	0.0329739	6276.17	5204.2	5602.66	4129.76	2515.28	3111.16	5046.1	3163.86	5310.04	3742.26	2192.73	3125.75
Core-binding factor subunit beta	CBFB	0.159835	1634.01	1502.83	2076.05	2416.47	2294.09	1247.31	2425.12	2555	2448.44	2516.1	2288.35	2389.61
cGMP-dependent protein kinase 1	PRKG1	0.595639	0	0	129.109	0	0	0	0	0	149.567	0	0	0
Cytoskeleton-associated protein 5	CKAP5	0.609284	0	529.883	616.576	165.066	323.027	161.237	487.583	440.582	441.015	227.613	510.28	519.895
Cold-inducible RNA-binding protein	CIRBP	0.427914	36266.3	19748.8	23051.5	22923	18517.2	15037.4	36994.4	18990.6	21101.6	22549.1	13112.4	20971
Coactosin-like protein	COTL1	0.313393	13790.9	8231.37	7371.34	10159.8	9353.39	9968.71	5404.16	6105.97	9217.75	8300.36	9051.81	4514.77
Cytochrome c oxidase copper chaperone	COX17	0.443975	5928.53	2666.4	2494.6	3576.65	1788.52	1320.82	2833.15	1530.3	2448.26	3882.99	2416.91	2411.95
Heterogeneous nuclear ribonucleoprotein D0	HNRNPD	0.144065	75575.3	56339.8	52067.3	34123.6	30078.3	55983.9	53952.4	55748.9	47974	42918.4	57689.1	55723.6
Lysosome membrane protein 2	SCARB2	0.833574	1028.83	1163.31	618.279	1193.05	848.375	1223.53	887.607	1319.51	863.337	867.081	1181.13	773.32
Nidogen-2	NID2	0.0307818	37629.3	20349.4	16635.2	27392.7	22163	19867.8	8337.33	9430.93	14745.5	16548.8	25465.8	19870.7
Low-density lipoprotein receptor-related protein 8	LRP8	1	0	0	0	0	0	0	0	0	0	0	0	0
Dystroglycan 1	DAG1	0.0067439	164212	134525	119043	96515.6	131461	123549	196211	236097	177554	132951	130843	143029
Septin-6	SEPTIN6	0.329932	0	147.384	117.491	0	0	0	131.594	121.975	0	0	102.211	114.89
Scaffold attachment factor B2	SAFB2	1	0	0	0	0	0	0	0	0	0	0	0	0
Eukaryotic translation initiation factor 3 subunit A	EIF3A	0.752686	7117.54	8387.65	9866.08	5962.63	11410.4	9252.92	6823.56	14384.3	11304.6	7742.3	18112.6	8936.43
Rho guanine nucleotide exchange factor 7	ARHGEF7	0.046705	870.933	682.112	578.293	294.807	300.49	357.587	428.614	802.443	251.77	225.721	307.236	365.062
Ubiquitin-associated protein 2-like	UBAP2L	0.254967	4878.67	3569.1	3369.93	4191.87	3551.42	3203.92	6253.96	3936.57	4523.05	4613.7	4357.3	4242.03
Protein scribble homolog	SCRIB	0.208479	0	207.193	111.178	0	0	0	0	0	118.813	0	0	0
ARF GTPase-activating protein GIT2	GIT2	0.398896	0	509.278	594.746	640.694	643.399	601.696	511.201	742.857	659.922	390.028	852.399	754.911
Tubulin--tyrosine ligase-like protein 12	TTLL12	0.647812	0	195.646	134.678	145.4	201.273	0	186.546	187.061	122.94	108.327	128.141	174.535
Four and a half LIM domains protein 2	FHL2	0.00479344	28440.4	26955.8	21661.6	12882	15920.5	17582.3	17869.3	15332.5	20116.1	16683.3	15600.1	14599.4
Dihydropyrimidinase-related protein 3	DPYSL3	0.0523051	21452.6	14751.5	15609.9	27519.9	22336.6	21680.7	18128.9	14909.8	14375.1	21761.4	16177.7	18475.3
Dynactin subunit 1	DCTN1	0.0499367	19598.4	28048.4	35434.9	58267.6	77931.9	75704.7	20363.7	21057.8	37528	20199.7	62228.7	63953.2
Cytoplasmic dynein 1 heavy chain 1	DYNC1H1	0.984618	379555	212525	199076	355009	301774	174195	428779	255085	198813	445737	220012	222607
Translation initiation factor eIF-2B subunit alpha	EIF2B1	0.328033	1357.27	2507.72	3278.2	2005.19	2892.82	2392.67	2144.52	3022.17	2298.44	2898.66	3927.87	3346.48
Eukaryotic initiation factor 4A-II	EIF4A2	0.0659582	6802.44	4308.1	9014.09	5812.74	4838.98	5969	5498.5	13665.8	17231.8	14701.6	10897.5	12567.7
Src substrate cortactin	CTTN	0.28548	160187	31326.9	25940.2	28477.9	30167.3	23306.3	38810.8	26206.4	26083.6	22930.9	17970	22512.6
Flotillin-2	FLOT2	1	0	0	0	0	0	0	0	0	0	0	0	0
Reticulocalbin-2	RCN2	0.372595	14693.1	8484.07	7563.88	10349.2	8228.84	6758.13	11299.6	7586.75	6762.18	9234.73	3767.68	6042.23
E3 ubiquitin/ISG15 ligase TRIM25	TRIM25	0.636425	606.974	2448.02	3681.65	1552.32	2945.43	3292.48	1440.43	6249.09	3765.38	2294.55	6536.69	2804.84
Filamin-C	FLNC	0.806094	2079020	1109220	1204930	1427830	1153170	1347420	1503990	1090050	1283080	1344910	1092730	1156530
Protein FAM50A	FAM50A	0.689721	785.794	1062.33	1024.94	1402.68	1212.1	852.96	1600.71	831.043	1466.24	1362.07	1431.55	802.072
Frizzled-2	FZD2	0.29548	365.722	282.506	3150.59	455.521	9054.74	8383.89	532.504	3830.8	4078.88	6188.76	3943.28	5400.22
Guanidinoacetate N-methyltransferase	GAMT	0.480361	4385.13	4953.27	5384.1	5509.54	4839.48	3080.44	7634.88	4074.68	7086	5950.93	4595.14	4443.98
Growth arrest-specific protein 6	GAS6	0.00152124	9541.66	6860.02	3394.09	16600.9	17629.4	12109.2	3084.36	3655.58	3470.9	7902.56	8318.45	7156.49
Caprin-1	CAPRIN1	0.868339	49341.6	23347.8	18369.4	27739	23412.2	20718	32360.9	22314.4	27289.7	29301.5	20268	21906.9
RNA-binding protein 39	RBM39	0.0669433	0	108.109	0	0	0	0	179.488	180.307	0	135.477	181.227	152.447
Hyaluronan-binding protein 2	HABP2	0.238949	3044.61	1591.83	755.639	725.168	1332.44	799.45	2337.15	1511.04	736.002	4575.35	2639.34	1435.51
Keratin, type I cuticular Ha3-II	KRT33B	0.441099	1549.14	0	0	0	0	0	0	0	0	0	0	0
Inter-alpha-trypsin inhibitor heavy chain H4	ITIH4	0.879544	1182.13	2011.51	508.91	840.473	1350.82	482.039	519.244	3516.78	838.235	993.095	1666.68	1161.22
Clathrin interactor 1	CLINT1	0.254923	773.196	281.053	710.446	596.447	702.949	496.897	1062.99	636.716	874.279	1083.15	839.477	750.626
Ubiquitin carboxyl-terminal hydrolase 10	USP10	0.613315	505.945	223.53	282.843	379.66	158.573	179.76	437.391	346.801	178.794	385.007	473.18	235.788
LRP chaperone MESD	MESD	0.0509841	10966.4	6097.04	5213.68	14129.6	13287	13088.7	9165.59	8122.96	5053.87	9295.69	8408.47	11123.7
Neutral alpha-glucosidase AB	GANAB	0.0562873	57400.6	45160.8	38929.5	38457	31628.8	34507.6	43379.5	54513.8	50321.6	48433.8	42026.2	39512.7
Raftlin	RFTN1	0.000729247	398.13	488.928	545.833	590.614	529.346	452.959	811.932	647.894	780.39	868.81	860.556	907.426
Major vault protein	MVP	0.00435126	149831	119091	123992	42852.8	43948.6	63502.6	144511	169240	105028	83642.1	130322	61126.3
Signal transducer and activator of transcription 4	STAT4	0.627475	0	405.347	579.903	305.331	303.666	507.468	343.484	1440.01	101.301	188.853	924.864	250.749
Latent-transforming growth factor beta-binding protein 1	LTBP1	1.73898e-08	1856.41	1968.91	2296.21	31603.3	33065.2	44755.9	1701.13	1760.26	1443.18	20042.7	14901.9	22145.9
Latent-transforming growth factor beta-binding protein 2	LTBP2	0.000356604	74817.7	50790.8	20012.9	254773	319647	284465	40303	36638.9	18800.1	206868	152347	216703
Golgin subfamily B member 1	GOLGB1	0.613085	0	734.267	793.603	0	438.046	414.761	434.819	616.654	645.764	425.415	626.336	507.127
LIM and SH3 domain protein 1	LASP1	0.264986	162458	65024.6	45528.4	51441.1	57153.4	62591.1	55719.7	50109.8	44386.8	46585.8	40676.2	45437.7
Prostaglandin reductase 1	PTGR1	0.902711	32652.3	22494.8	18747.6	22354	23614.6	19500.9	22274.5	24964.6	18943.5	25612.5	25032.3	19200.6
Transmembrane glycoprotein NMB	GPNMB	0.00867967	17109.5	10447.5	7267.08	5312.24	9080.73	10569.1	4084.57	4895.48	3806.34	1625.1	269.552	2359.85
Importin subunit beta-1	KPNB1	0.135901	37348.5	37826.5	42804.9	28632.5	24361.6	37609.8	41422.3	33251.6	46195.3	31487.3	37482.4	35880.7
Nuclear mitotic apparatus protein 1	NUMA1	0.463965	3025.06	3532.03	3823.93	3558.65	6921.77	3193.4	2237.96	3692.95	3123.25	2636.51	5526.98	5794.02
N-alpha-acetyltransferase 25, NatB auxiliary subunit	NAA25	0.80699	592.259	1838.57	1969.87	1540.02	1764.14	1299.38	1666.18	1482.86	2006.62	1500.42	1726.92	1506.04
26S proteasome non-ATPase regulatory subunit 6	PSMD6	0.908659	34409.8	21977.5	19677.8	26999.1	24956	21197.6	29266.6	24886.6	26327.5	29499.9	22198.8	23056.6
Lysosomal-associated transmembrane protein 4A	LAPTM4A	0.473729	792.584	399.323	160.737	277.688	316.883	300.715	103.081	378.676	172.874	249.625	240.957	240.898
BRISC complex subunit Abraxas 2	ABRAXAS2	0.395429	0	305.402	113.635	237.906	222.907	225.469	306.694	259.647	178.923	179.183	152.959	140.194
Septin-2	SEPTIN2	0.164217	56123.5	41020.3	44454.4	25423.9	36154.4	39942	25715.5	38965.1	38346.4	26644.1	34895	35930.2
Squamous cell carcinoma antigen recognized by T-cells 3	SART3	0.441099	0	0	0	0	0	0	0	0	0	0	132.536	0
Exosome complex component RRP42	EXOSC7	0.497362	12084.4	331.139	200.471	275.396	212.853	217.345	356.712	162.652	360.935	357.561	457.277	333.471
Arf-GAP with coiled-coil, ANK repeat and PH domain-containing protein 1	ACAP1	0.853255	1717.53	317.154	0	0	736.191	0	142.921	283.418	0	0	1152.68	833.703
116 kDa U5 small nuclear ribonucleoprotein component	EFTUD2	0.588219	553.87	831.859	812.926	737.857	1068.51	1118.24	605.05	1096.79	1171.45	699.031	1679.44	950.846
Sorting nexin-17	SNX17	0.199605	0	211.544	143.804	177.155	0	0	349.457	199.103	193.821	245.495	138.266	128.229
ADP-ribosylation factor-like protein 6-interacting protein 1	ARL6IP1	0.589518	0	344.531	231.215	0	504.342	475.756	251.332	556.489	163.796	283.438	1000.4	410.035
Lysine--tRNA ligase	KARS1	0.270637	32778.6	24865.9	27886.7	28809.5	22269.8	24840.7	29790.8	34010	28616.2	28350.8	35368	27567.8
Ribosome biogenesis regulatory protein homolog	RRS1	0.75906	0	291.967	148.267	391.07	305.315	0	304.552	263.894	97.1611	169.319	147.604	136.294
Rho guanine nucleotide exchange factor 6	ARHGEF6	0.580839	0	261.056	175.296	0	301.907	231.599	297.542	195.536	180.654	384.76	288.334	195.987
Eukaryotic translation initiation factor 4H	EIF4H	0.0995033	6089	5911.48	6806.51	8512.59	8152.14	9558.99	7392.96	6072.97	10044.4	9995.98	7250.61	10168.4
Periostin	POSTN	3.6836e-07	124714	110010	142686	755914	686034	736971	142203	129870	141572	800422	497634	712225
Early endosome antigen 1	EEA1	0.673425	15132.9	18398.5	24715	11516.2	14486.2	17187	9733.24	20715.9	19080.9	12084.3	20613.6	14618.5
Protein disulfide-isomerase A6	PDIA6	0.916293	137156	69392.2	65102.5	102419	58989	74551	91744.7	79538	74666	88669.6	65514.4	70181.2
Platelet-activating factor acetylhydrolase IB subunit alpha1	PAFAH1B3	0.0143455	954.12	1210.86	893.12	756.752	1370.51	799.2	1433.88	1341.98	1297.11	1705.77	1728.98	1681.91
Procollagen C-endopeptidase enhancer 1	PCOLCE	0.158889	302.579	456.048	351.475	444.76	806.472	1303.96	461.607	250.979	378.921	297.367	588.524	884.392
Astrocytic phosphoprotein PEA-15	PEA15	0.0345502	155008	115481	106469	83502.4	81825	91297.6	94722.2	80789.9	117137	85068.7	63381	84866.6
Phosphomevalonate kinase	PMVK	0.797986	0	0	257.933	0	0	0	0	0	313.24	122.894	0	0
1-phosphatidylinositol 4,5-bisphosphate phosphodiesterase beta-4	PLCB4	0.712433	1453.69	3251.87	2610.16	2022.58	3432.15	2661.36	2539.69	2217.29	2620.59	2323.78	3738.42	3046.51
Plectin	PLEC	0.274393	1569950	925317	978705	1019770	903405	1060960	954529	842874	942300	894978	826127	889897
Inorganic pyrophosphatase	PPA1	0.00750729	21373.7	16002.6	16712.9	12155.2	9127.45	12114.3	16352.4	16857.5	15594.7	13929.1	11021.7	9776.4
Prostaglandin E synthase 3	PTGES3	0.953879	2103.62	5085.37	4438.48	1598.39	4237.1	3949	1544.32	8715.02	5189.16	1801.33	8571.92	2941.35
Nectin-1	NECTIN1	0.168112	804.46	363.847	416.737	451.374	287.301	262.327	826.622	428.263	663.902	409.478	467.115	532.075
Non-POU domain-containing octamer-binding protein	NONO	0.560027	30923.7	21611.1	18821.2	26376.4	29483.2	24398.3	25983.3	23466.6	19041.2	21058.5	20808.6	25120.4
Serine/threonine-protein phosphatase 2A activator	PTPA	0.130565	23989.3	15532.5	12488.1	24542.7	27346.3	10601.3	9656.08	14027.5	10380.8	10464.8	8060.62	12008.2
Receptor-type tyrosine-protein phosphatase kappa	PTPRK	0.131423	65361.4	34596.8	28784.5	29013.1	34181.7	36124.6	66310.7	59890.6	44568.7	49853.1	44493.7	46694.6
Nicotinate-nucleotide pyrophosphorylase [carboxylating]	QPRT	0.462407	0	215.549	170.081	151.703	190.434	145.084	218.05	277.286	113.464	191.005	335.351	151.336
Rab GTPase-binding effector protein 1	RABEP1	0.464767	736.995	962.483	2530.93	917.037	1343.36	1772.33	1144.42	1279.57	2566.35	542.501	1328.68	764.912
Ras-related protein Rab-35	RAB35	0.558767	4040.92	7835.51	6319.81	367.327	3641.62	4339.93	0	6930.41	5063.23	0	7767.54	266.665
Reticulocalbin-1	RCN1	0.281472	179381	114533	99563.5	145878	151218	134389	121069	114902	93351.5	161180	159765	120983
Keratin, type I cuticular Ha1	KRT31	0.579868	1973.76	0	0	0	0	0	133.328	0	0	0	0	0
Ankyrin repeat domain-containing protein 1	ANKRD1	0.024415	1020.51	1178.36	1492.82	528.086	209.416	211.84	2202.62	350.851	1663.87	427.572	173.012	248.785
Poly(rC)-binding protein 1	PCBP1	0.111435	57158.4	35779.3	36969.4	34059.2	24484.5	23740.1	48132.9	36743.9	41428	41641.4	22723.4	30674.2
Poly(rC)-binding protein 2	PCBP2	0.293525	17342.1	13466.6	13404.3	15256.4	11505.6	6356.12	20041.4	13020.8	15445.7	14745.1	11405.3	11857.9
Elongin-C	ELOC	0.0370029	47212.1	25850.7	26992.6	24815.2	19104.9	25259.2	29579.4	25143.6	24368.7	18313.8	17639.4	18473
Elongin-B	ELOB	0.265003	447.044	892.488	1024.18	1033.91	612.658	1658.79	975.887	468.082	1325.08	1674.73	1472.48	1435.95
Mitochondrial import receptor subunit TOM20 homolog	TOMM20	0.441099	259.653	0	0	0	0	0	0	0	0	0	0	0
Angiopoietin-1	ANGPT1	0.02299	0	148.735	0	1049.68	378.91	519.662	121.614	0	0	0	0	0
Splicing factor 3B subunit 3	SF3B3	0.818043	84999.1	54721.6	47251	71710.1	65644.1	94098.9	83342.8	97391.8	45070.1	65306	51627.1	92320
Ras suppressor protein 1	RSU1	0.155846	55176	28955.5	25370.6	28091	26525.6	28264.5	20757.1	26524.3	20536.4	25866.3	20318.6	22420.7
Calponin-3	CNN3	0.30814	248351	179105	133047	283820	275256	233526	282735	182777	154278	230844	214142	193745
Ribosomal protein S6 kinase alpha-1	RPS6KA1	0.388606	0	145.118	236.75	124.466	152.438	139.273	244.643	122.047	448.855	271.086	282.857	218.505
Scaffold attachment factor B1	SAFB	0.503304	0	1294.29	1118.77	654.345	736.456	853.27	1063.33	1257.67	1163.71	885.609	1464.72	969.384
Splicing factor 3B subunit 4	SF3B4	0.314223	3325.29	1714.41	1389.53	2126.46	2022.17	1315.89	2833.62	2300.34	1517.61	1465.88	1477.08	1007.32
Splicing factor 3A subunit 2	SF3A2	0.487947	0	1182.66	738.804	697.923	953.937	976.773	838.405	960.246	498.436	966.293	851.526	833.968
Protein phosphatase 1 regulatory subunit 7	PPP1R7	0.000730371	28310.7	28304.7	26685.6	11927.9	16298.3	15209.2	16753.4	24036	25316	9917.65	13240.1	12706.5
Protein transport protein Sec23A	SEC23A	0.137365	33672.9	22986.9	24105.2	20832.7	18592.5	20345.5	29108	25731.5	18867.8	20402.1	20958.3	18441.5
Protein transport protein Sec23B	SEC23B	0.163798	981.95	841.386	809.863	408.772	849.292	709.182	975.069	917.562	891.704	771.641	664.901	805.471
Splicing factor 3A subunit 1	SF3A1	0.288292	2497.05	4207.3	4235.97	2950.26	4966.78	3373.74	3700.64	5953.48	4218.05	3882.66	7015.63	5881.66
SKI2 subunit of superkiller complex protein	SKIC2	0.52872	0	386.023	441.116	0	428.647	205.903	287.116	388.03	407.743	546.142	563.236	382.929
Transcription elongation factor A protein 2	TCEA2	0.303214	0	320.339	184.565	293.719	376.253	358.569	287.408	342.943	402.88	383.259	401.384	351.952
Transforming growth factor-beta-induced protein ig-h3	TGFBI	4.1315e-05	318482	174923	136318	1268070	1285440	1608990	215051	182554	95742.9	1501660	1039330	1483200
Na(+)/H(+) exchange regulatory cofactor NHE-RF2	SLC9A3R2	0.496523	0	591.893	368.062	393.469	866.622	270.3	85.9641	576.367	296.254	423.949	995.912	449.793
Translin	TSN	0.59942	25149.9	13822	14547.2	15407.2	13422.2	14753.4	15419.2	17816.9	14113.3	12850.1	14905.5	14899.2
Splicing factor 1	SF1	0.704907	2391.17	2803.99	2090.23	2936.53	3308.64	2092.38	4149.7	3336.06	2161.13	4043	3050.79	2072.51
Cdc42-interacting protein 4	TRIP10	0.631271	0	731.763	721.132	383.377	339.28	886.733	155.69	560.51	734.347	346.612	676.369	606.369
Thyroid receptor-interacting protein 6	TRIP6	0.439434	811.411	1551.04	1834.96	1091.35	1399.03	1183.04	1774.29	1572.79	1481.04	1130.2	1280.96	1191.33
Microtubule-associated protein RP/EB family member 1	MAPRE1	0.024683	37524	30288.1	29094.3	25113.1	25796.6	23285.8	34959.6	29428.7	32775.9	25887	29658	29645.9
TSC22 domain family protein 1	TSC22D1	0.51927	0	213.089	385.349	314.515	222.844	249.184	540.373	267.737	169.608	165.784	140.141	211.52
ELAV-like protein 1	ELAVL1	0.16389	21491.6	13279.7	11979.6	24670.7	26400.8	17759.2	16663.6	12345	13634.1	18104.1	20511	12306.1
Metastasis-suppressor KiSS-1	KISS1	0.90729	14151	5811.82	5033.39	5079.12	4776.96	5838.93	27730.8	4401.11	4207.49	20989.6	3485.07	4894.02
Myosin light chain kinase, smooth muscle	MYLK	0.821458	6539.94	982.044	630.632	2435.47	7479.67	742.865	537.922	3629.1	481.978	5775.57	4985.98	383.362
TGF-beta-activated kinase 1 and MAP3K7-binding protein 1	TAB1	0.675567	0	4092.4	288.516	4559.17	267.19	289.13	192.557	193.334	260.015	462.251	3661.91	355.541
Neutral amino acid transporter B(0)	SLC1A5	0.379183	218.998	326.787	109.654	0	217.666	171.511	106.588	157.63	251.931	0	538.042	0
Mothers against decapentaplegic homolog 1	SMAD1	0.472116	0	167.914	368.534	0	197.85	183.124	494.822	223.876	504.934	294.715	208.771	193.971
Intersectin-1	ITSN1	0.458614	0	415.489	427.042	304.37	439.512	258.212	448.856	498.204	354.26	339.602	529.266	528.642
Tubulin-specific chaperone C	TBCC	0.0042008	0	0	110.551	0	0	0	155.115	121.572	101.564	177.628	163.904	167.231
Ubiquitin-conjugating enzyme E2 variant 2	UBE2V2	0.68591	6404.03	3720.95	6038.8	6935.28	4724.54	4670.19	7094.78	5853.94	6096.32	3192.02	5901.91	6156.16
Cystatin-M	CST6	0.00152394	2223.8	1081.15	757.303	11697.8	5655.87	5482.19	821.967	609.154	521.111	6870.06	2030.91	2427.51
Vesicle-associated membrane protein 3	VAMP3	0.326562	4888.71	2813.08	1025.84	1911.78	1070.44	1273.41	2020.28	1695.65	2454.92	830.014	1056.22	1982.54
NEDD8	NEDD8	0.424152	29889	18830.2	18802	18139.5	19099.5	16142.2	18504.1	18741	18151.1	22208.1	16055.4	16269.6
Adipogenesis regulatory factor	ADIRF	0.00227157	858.848	664.181	571.67	616.019	388.253	431.781	1205.04	1347.88	990.471	820.732	725.386	660.544
V-type proton ATPase subunit S1	ATP6AP1	0.00525856	20437	14103.2	13075.6	29433.7	24612.1	25110.5	24255.7	26295.3	20849	36726.8	29246.1	26784.8
Zyxin	ZYX	0.712784	33542.2	24960.9	27313.5	23903.8	20322.2	30032	24878.9	22069.2	29351.6	25332.7	18043.8	29981.5
Heat shock protein beta-2	HSPB2	0.102482	113006	62313.2	73166.8	65414.1	43444.8	50975.5	60615.3	50149.5	60623.8	61699.7	49257.2	47582.9
Septin-7	SEPTIN7	0.0277666	29298.1	23920.8	29716.1	16788	19797.1	23536.3	19738.6	22677.3	23169.5	15916.4	17582.6	21420.5
Proteasomal ubiquitin receptor ADRM1	ADRM1	0.158274	2801.53	2655.19	2879.54	3689.75	2722.53	2436.53	3777.31	3718.91	3253.75	3682.27	2845.03	3734.95
UDP-N-acetylhexosamine pyrophosphorylase	UAP1	0.416063	2192.36	1664.28	1280.58	1654.13	1942.14	2299.65	1546.8	1447.91	1863.2	2773.58	1483.33	2596.58
Insulin-like growth factor-binding protein 7	IGFBP7	6.88618e-08	383362	296476	282011	1779330	2026160	1786350	325334	384271	328500	2180650	1694110	1788040
Alpha-internexin	INA	0.283006	8153.46	4376.53	3263.63	5005.47	4409.69	3029.68	6328.3	4117.62	2816.22	444.902	3586.74	3085.1
Exostosin-1	EXT1	0.000424945	725.284	1918.06	1421.03	7217.26	6295.79	5759.89	2118.14	1468.39	2211.08	9056.08	4652.38	8342.8
26S proteasome non-ATPase regulatory subunit 5	PSMD5	0.623861	6083.65	4659.12	11197.8	4491.42	9781.74	5474.7	9172.72	10749	6992.62	8939.92	12823.6	5592.46
Cysteine and glycine-rich protein 2	CSRP2	0.252296	23411.8	18425.5	15796.9	15373	22250.6	21724.9	16006.6	16551.2	11176.5	15191.7	18977.9	14941.8
DNA damage-binding protein 1	DDB1	0.928681	84195.1	56447.2	45914.9	69378	58753	47481.5	58802.9	55731.9	60000.4	58251.7	57062.1	48545
Serine/threonine-protein phosphatase 2A 56 kDa regulatory subunit epsilon isoform	PPP2R5E	0.462666	0	0	198.653	0	0	0	0	0	110.911	0	153.869	233.182
Mitogen-activated protein kinase 14	MAPK14	0.34925	0	686.015	1178.22	495.143	834.303	744.635	977.173	1487.92	1755.29	1413.44	1604.92	1395.16
Hsp90 co-chaperone Cdc37	CDC37	0.0376335	40020.9	21960.7	21875.8	18774.8	15627.2	21642	16340	22522.8	13399.2	11404.8	15564.2	11517.7
Dihydropyrimidinase-related protein 2	DPYSL2	0.2114	53889	52413.2	55340.6	38619.1	44469.1	56075.4	36676.3	53099.8	44703.8	43776.5	42430.4	40130.4
Histone-binding protein RBBP7	RBBP7	0.0015203	2190.94	2084.04	1423.04	1355.02	1274.69	1210.69	2357.52	2320.21	2026.02	2651.08	2638.52	2253.85
Beta-sarcoglycan	SGCB	0.40562	584.37	438.667	166.149	299.479	213.642	0	808.524	296.991	143.527	318.54	225.506	200.004
Alpha-sarcoglycan	SGCA	0.0108292	389.939	410.819	276.925	299.357	285.011	258.722	114.093	193.829	219.495	210.208	172.65	133.512
Extracellular matrix protein 1	ECM1	0.0028102	601980	336637	314746	790960	821687	856756	286028	328103	297554	518428	369590	565070
Serine/arginine-rich splicing factor 7	SRSF7	0.238338	560.303	865.868	262.113	534.312	1033.91	410.105	134.537	146.658	576.394	378.128	658.396	446.392
Cleavage and polyadenylation specificity factor subunit 6	CPSF6	0.0698097	1357.3	1675.36	1462.86	1860.78	1928.92	1944.96	1659.66	1085.53	1122.28	1846.42	1435.61	1311.63
Drebrin	DBN1	0.181335	184040	118020	108532	125132	112009	93771.9	130252	96588	107025	105342	86293.2	81642
Fascin	FSCN1	0.232884	85083.9	60745	62566.1	52822	52337.7	64862.4	53231.9	59978	59954.3	56170.5	54661.5	61527.2
Histone H3.1t	H3-4	0.151971	3470.47	2815.28	1902.1	1570.36	2812.86	1821.71	1252.55	586.474	1593.28	1100.96	3520.39	2393.54
2,4-dienoyl-CoA reductase [(3E)-enoyl-CoA-producing], mitochondrial	DECR1	0.00537938	0	0	103.735	0	0	0	132.118	112.446	95.0255	115.369	112.835	118.25
Alpha-mannosidase 2	MAN2A1	0.531194	65109.1	44349.2	34853	49958.9	47194.6	39639.4	69584.3	62186.6	47748	68503.5	43678.2	44282.9
Guanylate kinase	GUK1	0.098967	1466.69	12335.7	4207.49	1193.81	1327.63	1330.65	2012.91	1464.65	2666.66	1454.91	1178.22	1443.05
Hydroxyacylglutathione hydrolase, mitochondrial	HAGH	0.553054	24994.6	3529.78	3619.89	4133.12	3324.1	3930.01	4616.25	3536.58	4357.34	4297.1	3974.67	2994.08
Discoidin domain-containing receptor 2	DDR2	0.398723	262.721	130.159	142.534	217.027	156.976	0	369.846	215.851	164.894	196.218	227.937	233.837
Hydroxyacyl-coenzyme A dehydrogenase, mitochondrial	HADH	0.225072	234.538	606.805	555.778	155.81	308.204	228.593	413.807	384.461	500.704	337.942	405.653	134.016
UTP--glucose-1-phosphate uridylyltransferase	UGP2	0.266002	87556.8	51166.9	48209.7	56742.4	50217.9	54997.6	47847.3	45554.1	48305.8	47047	46340.6	44947.5
V-type proton ATPase subunit F	ATP6V1F	0.00443502	851.156	485.999	574.727	357.526	243.294	285.42	544.967	413.349	240.747	203.458	173.067	188.094
Thioredoxin reductase 1, cytoplasmic	TXNRD1	0.337858	130398	80415	69887.4	79025.5	80256.8	74851.7	66585.9	78056.3	65771.3	75028.4	71987.1	68972.3
Tumor protein D53	TPD52L1	0.174676	0	151.386	498.234	160.694	0	0	508.881	253.643	326.531	389.85	126.026	205.532
Heterogeneous nuclear ribonucleoprotein U-like protein 2	HNRNPUL2	0.964452	3114.08	2849.61	2247.46	2136.15	3425.65	2117.68	2139.61	3675.73	2418.15	1495.57	2998.5	3227.07
Transmembrane protein 132A	TMEM132A	0.0637488	11339	6257.26	5243.83	6216.51	4095.61	4032.81	7179.28	6020.26	4779.79	4396.65	3502.54	2766.3
Inverted formin-2	INF2	0.34979	17356.7	8652.12	4843.74	8143.35	5652.69	5938.57	9011.45	8005.73	7463.51	7321.32	4440.89	4537.93
AP2-associated protein kinase 1	AAK1	0.254293	0	231.48	158.602	520.64	214.054	234.464	368.336	292.269	311.877	333.433	361.373	377.994
Isoamyl acetate-hydrolyzing esterase 1 homolog	IAH1	0.846371	582.121	1495.8	1099.7	1180.43	1527.46	702.705	917.325	1567.28	1379.44	1207.81	834.32	1075.88
WD40 repeat-containing protein SMU1	SMU1	0.519965	0	245.368	288.135	217.022	281.446	242.724	299.545	354.843	128.105	122.079	457.658	199.966
Leucine-rich repeat flightless-interacting protein 1	LRRFIP1	0.0581408	10794.6	9418.86	8493.6	8288.98	7257.74	6073.84	10184.7	7505.13	7303.72	9829.5	9718.38	10903.2
Prolyl 3-hydroxylase 1	P3H1	0.00314127	14662.4	12363.9	10947.5	18365.5	16759.6	17747.3	12235.2	11634	12093.1	15711.6	13637.6	16478.5
MAP7 domain-containing protein 1	MAP7D1	0.933927	5602.53	1215.95	1290.69	3527.98	1650.72	1521.69	2758.71	1940.29	726.039	2652.27	2939.43	1190.63
UDP-N-acetylhexosamine pyrophosphorylase-like protein 1	UAP1L1	0.184154	0	205.603	167.021	0	163.775	0	145.42	213.384	388.618	199.401	178.109	218.567
Triokinase/FMN cyclase	TKFC	0.326971	303.275	932.479	585.213	978.392	655.367	593.381	848.533	611.89	800.035	1269.02	920.045	777.95
Protein LSM12	LSM12	0.132892	2117.7	2415.62	2155.38	2744.38	885.172	1974.35	2605.21	3908.61	3806.37	3265.01	2526	2440.41
Tubulin beta-8 chain	TUBB8	0.0398498	1361.2	1426.63	2329.55	1054.97	625.05	618.839	1909.06	1115.77	2577.99	1349.79	749.41	1084.35
Mitochondrial import inner membrane translocase subunit TIM50	TIMM50	0.249591	0	459.318	330.227	659.799	698.943	239.525	1134.27	360.166	294.591	1256.47	1932.24	835.554
Alpha-(1,3)-fucosyltransferase 11	FUT11	0.087873	2025.65	2936.85	3288.36	4545.69	3463.01	4260.15	2840.85	3488.95	2556.1	4077.79	4125.98	3002.75
Vacuolar protein sorting-associated protein 26B	VPS26B	0.384311	1068.74	1734.7	1368.92	2509.79	2332.59	817.714	3867.48	2605.38	1440.83	5435.17	2756.05	1458.57
Prolyl endopeptidase-like	PREPL	0.532772	15391.2	8796.46	8905.96	11027.6	16307.8	13847.8	11270.6	13303.2	7887.82	10320	13984.5	14703.8
Cell adhesion molecule-related/down-regulated by oncogenes	CDON	0.00720991	14483.8	8743.77	7222.46	6669.06	4483.43	4725.66	9551.13	6265.44	5010.22	3846.12	2718.96	2984.95
TBC1 domain family member 10B	TBC1D10B	0.495926	201.645	242.765	162.175	281.278	329.653	0	315.13	281.88	310.454	218.082	380.698	297.454
GRIP1-associated protein 1	GRIPAP1	0.0327381	3744.06	1965.37	1853.3	1296.46	1319.34	1584.5	1834.93	1281.37	1462.42	1375.77	1197.03	951.506
Protein MIX23	MIX23	0.0101787	494.074	606.129	521.915	761.872	649.308	812.918	580.87	685.602	471.416	810.621	989.475	785.933
Polyadenylate-binding protein 1-like	PABPC1L	0.769887	5571.27	3928.14	4644.67	3565.35	5014.51	5695.83	6107.1	5288.85	5827.75	6025.97	2384.18	6231.22
Fibronectin type III domain-containing protein 1	FNDC1	0.254826	245.916	118.179	129.58	220.919	0	0	804.748	168.198	168.868	496.506	0	123.295
Quinone oxidoreductase PIG3	TP53I3	0.28385	59791.9	42233.6	33695.3	45557.3	36485.8	40499.5	28364.6	38282.7	31033.3	45142.9	34712	38836.3
Protein Hikeshi	HIKESHI	0.0410301	0	304.668	438.291	12226.4	9428.73	7264.69	646.577	732.932	440.363	12313.4	8606.43	599.331
PDZ and LIM domain protein 3	PDLIM3	0.167754	237318	164228	150816	161865	169897	184612	149544	142543	134728	175978	186432	171006
U4/U6.U5 tri-snRNP-associated protein 2	USP39	0.673769	0	374.056	452.529	0	489.724	541.817	113.784	586.533	481.713	216.865	631.585	668.137
Endoribonuclease LACTB2	LACTB2	0.88848	0	0	180.036	0	0	183.553	0	0	257.126	151.702	0	159.222
Protein LBH	LBH	0.931356	709.935	497.133	802.253	517.407	728.921	528.937	778.935	492.167	610.589	582.693	781.336	530.446
HCLS1-binding protein 3	HS1BP3	0.0364891	231.291	220.497	218.244	212.418	240.336	188.592	337.393	260.167	283.966	384.442	309.578	240.845
Beta-actin-like protein 2	ACTBL2	0.0136415	588748	324852	265695	341169	318250	455300	228832	228089	226627	194269	161800	195819
Coiled-coil domain-containing protein 93	CCDC93	0.429381	0	203.257	186.042	185.29	212.407	243.388	240.535	194.512	188.438	190.316	167.43	184.942
TPT1-like protein	TPT1L	0.302201	82207.8	46459.1	43252.7	47131.2	35308.8	42851.8	42155	39417	42017.3	50227.8	43477.2	48395.4
Putative heat shock protein HSP 90-beta 4	HSP90AB4P	0.527794	109069	22757.1	13053.1	38205.6	16781.2	802.327	17628.4	10271.1	8408.81	14120.7	7492.45	9551.03
Putative heat shock protein HSP 90-beta-3	HSP90AB3P	0.233055	87325.2	82769.7	84236.8	35222.9	55275.7	58579.4	39344.3	94100.9	80722.2	12804.7	71941.1	42543.7
Caveolae-associated protein 4	CAVIN4	0.141528	8571.22	3174.99	3464.73	2930.5	3167.34	2436.74	4695.78	2691.2	2962.2	2717.31	1976.12	2117.89
Filaggrin-2	FLG2	0.82185	3192.61	760.869	460.991	724.007	533.565	733.536	1435.77	399.904	1457.55	272.974	592.549	1634.34
RILP-like protein 1	RILPL1	0.431984	0	128.344	409.28	169.692	229.221	301.559	427.964	217.946	318.38	288.169	156.266	159.333
Tumor necrosis factor alpha-induced protein 8-like protein 3	TNFAIP8L3	0.496328	257.855	370.167	166.921	433.081	279.237	386.715	381.207	654.403	239.656	386.714	302.321	208.576
Probable E3 ubiquitin-protein ligase HERC4	HERC4	0.0382475	244.062	624.415	988.447	538.208	368.52	493.517	969.688	683.031	679.718	1836.63	1157.92	1294.36
Serine/threonine-protein phosphatase 6 regulatory subunit 3	PPP6R3	0.342173	0	178.459	248.911	0	0	211.104	127.724	204.28	309.437	0	143.055	0
Nodal modulator 2	NOMO2	0.0327972	2971.23	2426.83	2568.11	4245.88	4168.9	4321.81	2609.47	4639.7	2339.8	5299.73	4796.15	3857.98
Transport and Golgi organization protein 1 homolog	MIA3	0.159363	2018.67	2827.42	2488.52	2487.71	2544.68	3466.14	3121.84	6231.91	3894.79	2715.88	6358.68	3487.62
NHL repeat-containing protein 3	NHLRC3	0.163012	844.985	668.587	1478.06	1083.16	1300.14	740.563	1379.15	1581.96	1004.88	1853.12	1272.01	1931.44
Proteasome assembly chaperone 4	PSMG4	0.44456	0	257.578	180.577	284.061	233.946	272.058	261.545	227.108	157.822	208.505	128.234	163.472
WD repeat-containing protein 44	WDR44	0.530829	0	214.908	358.118	273.783	252.675	264.432	194.446	152.525	237.995	281.846	147.86	288.219
Cytochrome c oxidase assembly factor 6 homolog	COA6	0.216819	0	433.264	213.751	0	420.248	0	318.528	386.908	408.759	475.467	346.31	345.27
Torsin-1A-interacting protein 1	TOR1AIP1	0.36566	0	182.656	164.666	334.264	252.873	231.128	291.319	253.288	99.7803	243.944	152.613	144.822
Intracellular hyaluronan-binding protein 4	HABP4	0.0102123	0	169.939	0	0	0	0	143.718	162.165	134.634	0	0	0
Putative ubiquitin-conjugating enzyme E2 N-like	UBE2NL	0.0510682	30811.4	21884.8	20359.7	18358.1	22478.4	18390.2	21230.4	22315.6	22788.3	19075	12829.1	15554.8
Sterile alpha motif domain-containing protein 9	SAMD9	0.0927508	0	0	163.849	0	0	0	0	536.389	0	169.683	909.757	177.104
WD repeat domain phosphoinositide-interacting protein 3	WDR45B	0.348626	0	149.783	151.647	146.62	221.336	194.432	108.296	204.011	231.385	223.488	226.997	190.471
EGF domain-specific O-linked N-acetylglucosamine transferase	EOGT	0.352501	203.639	415.847	338.022	250.01	344.445	0	467.466	551.129	405.695	676.029	248.235	293.498
Tubulin-specific chaperone cofactor E-like protein	TBCEL	0.362682	182.534	194.779	266.045	170.814	168.3	191.628	214.874	159.52	344.666	168.646	173.097	166.694
Phytanoyl-CoA dioxygenase domain-containing protein 1	PHYHD1	0.795742	837.98	676.582	840.685	935.684	513.13	433.286	826.685	706.743	355.832	964.228	391.912	757.359
Heterochromatin protein 1-binding protein 3	HP1BP3	0.148795	6633.35	3750.65	2406.42	3416.73	751.499	622.293	3836.15	3113.1	1490.88	2542.18	794.931	927.234
Centrosomal protein of 170 kDa	CEP170	0.183649	2588.09	544.088	461.766	365.393	206.689	190.621	572.12	354.205	117.392	234.725	147.838	0
E3 ubiquitin-protein ligase UBR4	UBR4	0.372495	0	283.661	151.839	248.984	309.077	389.427	221.232	341.374	156.779	211.733	282.394	161.657
Queuosine salvage protein	C9orf64	0.0796436	241.553	559.358	814.047	567.966	512.706	606.393	829.224	920.167	1125.36	788.969	1451.03	921.585
Protein DDI1 homolog 2	DDI2	0.00255799	950.566	1010.01	946.963	2296.47	1779.3	2141.37	927.863	1216.74	597.531	1883.83	1458.6	1498.19
5'-nucleotidase domain-containing protein 1	NT5DC1	0.0539616	1032.02	1002.46	1153.38	886.151	851.581	1012.12	1336.79	1061.86	1195.07	1773.13	1204.68	1146.47
BRO1 domain-containing protein BROX	BROX	0.0881936	223.636	350.375	944.112	437.051	873.331	337.138	817.62	959.719	1603.05	1188.01	802.128	1620.36
Muscular LMNA-interacting protein	MLIP	0.348197	196.029	194.874	301.767	256.124	169.589	0	361.588	228.521	321.992	386.768	183.351	308.512
UL16-binding protein 6	RAET1L	0.119836	3939.42	1763.64	2672.34	7479.85	4485.21	5316.22	3824.56	3403.09	1898.76	4929.51	2376.54	3879.09
Proteasome adapter and scaffold protein ECM29	ECPAS	0.480892	451.779	1114.51	1213.36	1107.54	1346.95	1125.25	912.357	1041.89	1588.33	1220.05	1215.26	1288.46
Ras-related GTP-binding protein B	RRAGB	0.163945	0	147.018	161.181	0	166.222	0	228.733	193.738	228.587	264.538	224.332	183.137
Serine/threonine/tyrosine-interacting-like protein 2	STYXL2	0.679148	670.942	444.432	673.273	809.254	360.443	415.547	1127.06	465.817	629.248	579.815	588.015	466.385
E3 ubiquitin-protein ligase RNF213	RNF213	0.798128	0	0	0	0	0	225.605	0	403.302	0	0	661.72	0
KN motif and ankyrin repeat domain-containing protein 2	KANK2	0.344877	0	175.92	190.443	157.98	208.358	233.213	166.14	288.033	237.673	350.303	271.765	218.7
WASH complex subunit 2A	WASHC2A	0.835901	1364.69	892.358	1354.94	1014.83	1875.78	685.226	1015.32	1117.81	651.053	1393.73	1313.13	319.877
Meteorin-like protein	METRNL	0.000454197	860.397	946.834	824.715	3931.2	3211.37	3420.64	756.505	395.74	746.036	2773.48	1107.57	1796.81
La-related protein 1B	LARP1B	0.968205	324.62	324.708	456.239	253.727	388.863	324.333	161.57	454.871	707.056	165.162	652.452	565.152
Carboxypeptidase Z	CPZ	0.0466536	5620.41	3149.75	2146.77	9386.31	7830.15	6470.35	4494.36	4380.17	2997.73	6738.69	4565.22	4085.33
Serine/threonine-protein phosphatase 2A 55 kDa regulatory subunit B delta isoform	PPP2R2D	0.293107	206.3	394.549	261.194	377.866	220.711	0	493.362	511.289	564.76	511.552	466.282	470.468
Olfactomedin-like protein 2A	OLFML2A	0.00074249	167642	102778	97318.7	37034.3	46415.8	61153.5	78707.7	85279.9	85392.2	31751.7	36503.6	46141.8
Olfactomedin-like protein 2B	OLFML2B	0.0156651	45901.1	27472.5	16186.3	17015.5	15883.3	10671.4	16577.2	24765.5	16138.5	7795.37	9143.56	10096.5
Schlafen family member 13	SLFN13	0.0332893	431.077	1114.58	316.859	630.848	627.514	288.493	215.847	368.038	375.999	1264.42	1635.34	901.006
BTB/POZ domain-containing protein KCTD16	KCTD16	0.856875	429.178	423.987	1057.07	1142.93	563.898	494.844	1334.22	371.107	719.349	1290.48	624.727	703.969
Rho GTPase-activating protein 17	ARHGAP17	0.227646	0	0	0	0	0	0	147.208	0	0	144.041	111.05	0
Atlastin-3	ATL3	0.5946	0	0	0	0	142.025	0	0	0	0	0	255.165	0
Tetratricopeptide repeat protein 19, mitochondrial	TTC19	0.0929685	0	0	0	226.372	147.343	0	101.397	284.01	301.659	244.776	0	293.314
DNA-directed RNA polymerase II subunit GRINL1A, isoforms 4/5	POLR2M	0.00780511	381.168	122.628	106.129	0	0	0	185.141	133.265	173.084	126.919	0	135.236
Vasorin	VASN	0.000368598	16603.2	7903.49	9198.57	38711.7	30385.3	32657.1	8721.71	9467.45	8265.37	31013.3	19153.5	22874.8
Secreted frizzled-related protein 4	SFRP4	0.00134894	9222.43	6369.3	5836.94	15460.1	14024.2	12695.8	34824.1	23800.2	15396.5	38984.6	47023.3	22010.4
Anamorsin	CIAPIN1	0.2043	5323.48	6636.97	5309.63	5133.27	3876.96	4741.15	8212.19	4902.52	6596.57	6135.3	4762.5	6428.17
AN1-type zinc finger protein 6	ZFAND6	0.542797	169.052	163.347	366.935	0	329.426	284.18	285.089	234.194	213.734	339.642	303.224	209.574
Histone-lysine N-trimethyltransferase SMYD5	SMYD5	0.456583	0	0	103.618	0	0	0	0	164.849	181.097	0	160.654	0
Putative peptidyl-tRNA hydrolase PTRHD1	PTRHD1	0.337169	1823.62	2609.71	2805.88	1896.04	1609.85	1881.64	2073.08	2363.92	2596.53	2557.84	3282.35	1695.53
Ragulator complex protein LAMTOR1	LAMTOR1	0.156585	574.05	1143.98	1158.62	1059.08	1089.12	863.855	908.864	1131.23	1049.19	1296.11	1671.56	1367.94
Twinfilin-2	TWF2	0.126756	7286.46	5131.36	5168.45	4939.46	5972.11	5758.54	4261.77	5152.4	4072.56	4681.47	4960.78	4817.04
CapZ-interacting protein	RCSD1	0.218509	9559.68	8009.5	7342.51	7771.42	7662.03	4599.98	8071.1	7653.06	7783.32	7067.33	6360.53	5076.33
Pyrin and HIN domain-containing protein 1	PYHIN1	0.893048	202.692	319.758	383.554	370	383.952	453.891	276.441	961.501	205.316	264.603	687.654	218.955
Keratin, type II cytoskeletal 80	KRT80	0.446911	15408.8	8224.03	12384	8576.18	29914.9	14621.9	4032.35	5961.86	22127.5	11417.3	21770.3	21320.9
SANT and BTB domain regulator of class switch recombination	SANBR	0.0995408	0	200.954	239.553	1072.33	1407.11	959.514	365.581	326.998	656.471	1223.77	607.691	819.097
Putative 60S ribosomal protein L13a protein RPL13AP3	RPL13AP3	0.017677	2581.21	961.746	945.673	480.57	202.495	443.272	1569.84	1281.45	1196.24	188.019	776.518	387.677
3-hydroxyisobutyryl-CoA hydrolase, mitochondrial	HIBCH	0.431176	244.491	807.063	648.421	466.816	675.475	692.322	719.152	649.916	612.761	727.402	896.657	833.695
Repulsive guidance molecule B	RGMB	0.0103078	26875.7	18619	20603	13415.3	14694.1	18408.9	23060.4	22495.9	23012.7	12228.1	8730.77	15802.8
Protein phosphatase inhibitor 2 family member B	PPP1R2B	0.435192	42024.9	370.334	554.271	30011	57637.5	313.521	195.443	210.538	585.998	41745.8	344.366	564.654
Phostensin	PPP1R18	0.229597	1335.29	580.532	1124.65	499.608	738.598	332.38	1163.71	837.583	786.363	1250.62	750.37	504.586
Caveolae-associated protein 1	CAVIN1	0.682179	24915.1	24130	29303.4	15619.3	20981.5	30040.6	17228.4	28759.8	26174.7	12467.6	24738	24348.9
Endoplasmic reticulum aminopeptidase 2	ERAP2	0.00100398	2795.67	1508.62	1483.6	8714.11	9799.47	5499.35	2172.78	3264.25	1598.65	9448.23	6808.88	5453.57
Deoxyribonuclease TATDN1	TATDN1	0.488807	0	399.444	310.647	248.203	189.05	218.356	115.463	324.903	419.287	323.324	589.562	515.008
Enhancer of mRNA-decapping protein 4	EDC4	0.36918	2177.96	2350.32	2368.48	1973.66	1900.89	564.062	4797.82	1781.98	2137.52	3128.17	1408.61	1603.09
Fumarylacetoacetate hydrolase domain-containing protein 2B	FAHD2B	0.586891	1518.35	1218.67	223.319	1032.33	840.648	992.745	100.794	342.927	495.53	1379.43	0	842.921
Acylpyruvase FAHD1, mitochondrial	FAHD1	0.0630338	1645.07	1801.79	1174.72	1493.54	2406.96	1695.34	1079.66	2164.29	1453.16	2741.61	2503.03	2772.84
MTOR-associated protein MEAK7	MEAK7	0.37693	0	339.545	285.648	170.791	559.599	530.732	226.614	696.851	330.99	342.699	522.409	482.238
Glucose 1,6-bisphosphate synthase	PGM2L1	0.945732	710.724	1736.95	2287.46	1414.02	1356.37	1682.56	1334.1	1594.83	1137.03	1231.42	1316.21	1272.18
Alpha- and gamma-adaptin-binding protein p34	AAGAB	0.0062834	198.156	184.847	160.062	0	0	0	171.395	172.034	174.674	0	125.145	145.126
Coronin-6	CORO6	0.193742	2010.81	3214.04	3817.06	2956.14	3405.47	2045.09	2901.98	3984.71	4014.51	3952.34	5036.93	3784.59
Biogenesis of lysosome-related organelles complex 1 subunit 2	BLOC1S2	0.459395	535.321	366.616	276.821	768.615	564.708	173.357	299.983	0	512.619	343.034	385.809	479.803
Chondroitin sulfate proteoglycan 4	CSPG4	0.138157	145321	142664	131407	110863	150781	177933	96520.7	118736	106358	116054	136975	151672
Golgi-associated kinase 1B	GASK1B	0.00178161	783.201	2024.68	1727.74	6503.02	6856.69	4487.82	2111.57	2494.57	1673.39	6223.08	4695.96	3754.41
Protein shisa-2 homolog	SHISA2	0.00487886	707.428	599.572	444.59	1022.84	691.299	607.678	311.919	388.885	364.91	1340.52	707.1	1287.76
Layilin	LAYN	0.187393	427.478	246.553	239.486	154.586	211.43	0	276.585	403.497	155.983	586.873	542.697	671.855
Plexin domain-containing protein 2	PLXDC2	2.58611e-05	302.76	318.736	317.529	4902.9	5713.39	2512.22	604.539	391.99	268.295	5313.86	2868.16	2556.46
C-type lectin domain family 18 member B	CLEC18B	0.0541369	0	129.427	0	250.779	234.101	186.933	0	0	114.929	310.811	259.4	229.63
Protein disulfide isomerase CRELD2	CRELD2	0.000930168	1634.16	823.504	891.286	8462.03	4556.43	3597.23	1277.98	977.749	725.601	4809.28	2521.94	4910.74
Collagen and calcium-binding EGF domain-containing protein 1	CCBE1	0.529356	537.947	769.881	401.988	459.357	0	870.297	472.771	699.287	436.795	269.467	450.691	1119.35
Inactive serine protease PAMR1	PAMR1	0.354207	0	1962.84	866.372	1079.21	2577.49	1195.61	558.656	2056.2	1094.08	1457.3	4043.1	4118.76
Nephronectin	NPNT	0.000252984	27811.3	28280.6	41380.8	30774	28033.3	34674.1	62529.1	70296.4	65809.5	52394.6	47165.6	49700.8
WD repeat-containing protein 82	WDR82	0.493761	0	129.427	114.532	0	0	0	0	123.357	0	0	135.731	0
ADAMTS-like protein 4	ADAMTSL4	0.0878135	3949.99	1946.25	2517.38	5624.58	3929.57	6163.9	4282.76	2627.89	3945.35	3675.98	3392.75	4513.03
Myosin phosphatase Rho-interacting protein	MPRIP	0.00837144	17701	13516.1	18641.6	19505	16013.9	15385.4	22895.9	19953.9	21763.7	26177.2	23274.6	23946.5
GRB10-interacting GYF protein 2	GIGYF2	0.361601	842.432	1287.34	337.451	944.061	1075.33	1343.87	365.742	267.597	934.796	372.68	6387.68	1730.23
CD109 antigen	CD109	0.558857	57209.2	41056.7	33572.3	36450	51192.2	33146.1	26386.5	43280.8	31896.7	39679.9	38850.7	37071.9
Kynurenine--oxoglutarate transaminase 3	KYAT3	0.601228	1503.64	1211.71	2795.53	877.72	1543.37	1852.67	1306.96	2421.34	2584.35	1390.93	1827.77	1498.17
Interleukin-34	IL34	0.0439296	1913.24	1682.72	1148.84	1063.2	1310.66	1019.71	1984.3	1804.33	857.859	870.332	593.649	724.227
Tripartite motif-containing protein 72	TRIM72	0.475718	175028	118984	122958	128189	107487	98254	180696	102985	117489	134686	87793.5	100668
Sulfhydryl oxidase 2	QSOX2	0.57764	3933.61	3236.13	5766.02	3159.04	3590.17	4094.27	5125.22	4472.46	3935.48	4861.44	3748.6	3608.41
Uncharacterized protein FLJ45252	YJ005	0.000284532	418.402	159.823	205.042	937.424	1643.36	1111.08	353.188	228.121	162.467	1506.33	1273.95	1262
E3 ubiquitin-protein ligase UBR3	UBR3	0.076256	0	116.281	173.795	0	0	0	165.082	179.752	241.549	0	204.749	152.165
TOM1-like protein 2	TOM1L2	0.0025101	3503.2	4108.79	5089.52	3252.51	2778.12	2763.32	6499.92	5919.84	7282.81	6884.82	4743.22	4267.24
General transcription factor IIH subunit 5	GTF2H5	0.87266	446.952	271.305	276.005	382.598	179.843	278.593	184.201	289.793	350.804	434.105	182.417	214.497
Xin actin-binding repeat-containing protein 1	XIRP1	0.417318	316794	257981	299245	236904	206694	274361	359954	194558	300324	277856	172985	221456
Ras-associated and pleckstrin homology domains-containing protein 1	RAPH1	0.667478	529.489	773.921	607.963	462.858	667.36	551.048	738.176	334.391	479.309	214.249	608.036	609.625
Ubiquitin-conjugating enzyme E2 R2	UBE2R2	0.493838	0	303.239	256.888	0	240.707	0	108.076	317.957	543.901	0	489.029	171.31
40S ribosomal protein S27-like	RPS27L	0.551101	0	281.142	274.138	327.386	175.186	0	489.835	279.101	369.98	300.609	125.312	279.961
Fibrillin-3	FBN3	2.73894e-06	1185.7	1909.66	989.486	11071.7	12384.9	9510.1	2927.87	2412.43	3029.63	13655.9	14142.8	10158.9
Protein MTSS 2	MTSS2	0.0656044	539.302	770.89	707.955	670.189	506.571	538.102	1343.67	797.305	753.508	963.831	869.953	751.448
Coiled-coil domain-containing protein 80	CCDC80	0.00645438	25312.9	16738.1	15374.1	32125.6	39415.2	43587.4	21329.4	13977.6	15953.8	34205.5	22455.1	34866.5
Transcription elongation factor SPT6	SUPT6H	0.830931	44505.2	21031.4	10051.1	31550	18814.3	14484.4	19733.4	26719.4	4740.23	24810.3	17284	11304.2
Staphylococcal nuclease domain-containing protein 1	SND1	0.325286	44318.2	33375.6	35057	32872.8	24512.6	36093.8	62571.5	35596.3	38705.3	43933.8	29288.9	35263.3
Probable ATP-dependent RNA helicase DDX46	DDX46	0.479675	0	151.09	0	0	0	0	0	0	115.717	0	135.536	148.53
eIF5-mimic protein 2	BZW1	0.557017	0	853.229	1351.28	520.686	775.737	513.453	661.093	1555.44	1114.3	381.368	1310.03	761.886
Eukaryotic translation initiation factor 3 subunit M	EIF3M	0.200635	9848.56	9296.97	9324.72	12212.1	8605.94	8131.04	17813.2	13930.5	9127.34	16029.2	12768.9	10575.6
Hsp90 co-chaperone Cdc37-like 1	CDC37L1	0.00847534	0	0	399.103	0	0	0	486.309	192.028	527.958	201.258	315.197	358.331
Cytoplasmic FMR1-interacting protein 1	CYFIP1	0.850889	6458.69	1757.6	3261.14	1744.44	4157.44	3974.97	1625.17	3217.5	2827.95	2608.22	3731.16	3222.86
Golgi to ER traffic protein 4 homolog	GET4	0.0652827	0	0	108.014	0	0	0	148.601	144.214	163.251	0	162.389	149.345
COP9 signalosome complex subunit 6	COPS6	0.389636	2057.84	3905.4	3584.24	2514.19	3761.54	2843.15	3622.7	4909.26	4480.18	2861.39	6041.07	3462.28
EPM2A-interacting protein 1	EPM2AIP1	0.769493	0	367.477	321.942	0	208.493	203.025	407.822	255.763	131.447	191.463	0	116.766
MOB kinase activator 1B	MOB1B	0.326748	2704.29	2735.45	4076.92	2961.11	3258.41	3232.15	3561.64	2840.28	4550.9	3922.73	3648.52	4420.45
Charged multivesicular body protein 1b	CHMP1B	0.121757	342.703	130.869	0	225.643	0	172.023	0	0	0	0	0	0
Carbohydrate sulfotransferase 15	CHST15	0.415109	848.756	434.558	603.144	572.836	193.634	308.271	687.049	367.609	127.308	489.06	261.942	111.793
Carbohydrate sulfotransferase 3	CHST3	0.0272087	30134.2	5327.51	3793.92	17687.9	13736.4	12529.9	2825.22	2630.73	2040.57	5845.45	3814.65	3805.94
PHD finger-like domain-containing protein 5A	PHF5A	0.924668	221.122	562.763	149.781	470.612	212.902	460.881	996.625	160.885	102.038	220.763	194.934	368.791
Zinc finger CCCH-type antiviral protein 1	ZC3HAV1	0.231595	465.718	672.027	859.548	476.682	791.178	858.932	926.434	1269.33	872.388	958.729	1189.88	672.878
Elongation factor-like GTPase 1	EFL1	0.0122301	0	157.638	381.498	0	0	0	389.624	118.491	433.754	157.906	120.218	399.576
MAM domain-containing protein 2	MAMDC2	0.0217865	510924	242068	162737	314414	261035	176468	133988	102956	84707.1	143338	72929.7	98109.1
Neuronal growth regulator 1	NEGR1	0.0390942	1843.14	925.68	439.585	4703.37	3237.65	1474.84	850.564	818.911	591.782	1636.98	1748.24	1217.68
Keratin, type I cytoskeletal 27	KRT27	0.0564769	0	377.361	112.728	0	0	0	0	0	0	0	0	0
Myosin-14	MYH14	0.275957	3639.33	2411.74	2608.69	2420.28	2363.11	2073.41	2172.37	1837.83	2672.55	2587.58	1677.2	2148.84
FMR1-interacting protein NUFIP2	NUFIP2	0.611481	2124.17	873.237	900.796	926.31	586.585	726.596	1426.38	525.088	1010.05	1386.51	594.228	773.985
SUZ domain-containing protein 1	SZRD1	0.295952	0	0	257.8	0	217.078	198.491	124.517	145.011	200.455	207.507	137.182	203.64
Mitochondrial antiviral-signaling protein	MAVS	0.12161	419.381	255.702	501.223	281.259	229.857	193.042	711.896	364.908	625.831	555.13	280.662	184.339
COMM domain-containing protein 6	COMMD6	2.22605e-05	452.901	523.351	478.556	140.479	176.457	181.534	323.269	397.471	370.135	373.513	289.708	303.669
5'-deoxynucleotidase HDDC2	HDDC2	0.642146	4496.24	2540.68	2680.08	3458.01	2743.8	1920.41	4473.52	2932.86	3616.97	5718.75	2559.1	2890.74
Protein O-glucosyltransferase 3	POGLUT3	0.480825	2787.38	2006.2	2462.01	2909.28	2498.79	1486.34	4791.98	2585.97	2277.77	4910.92	2628.7	2596.84
Hepatoma-derived growth factor-related protein 2	HDGFL2	0.621674	802.601	1003.9	217.739	914.096	1076.75	709.807	733.133	963.777	747.208	489.216	837.636	704.302
[truncated: 956 more rows]

## Sheet: Table S2
Table S2: T-test analysis with siSETDB1 vs siSETDB1 +TGFb (p-value <0.01)
					siSETDB1			siSETDB1+TGFb
Description	Gene	p-value	Fold change		A	B	C	A	B	C
Keratin, type I cytoskeletal 17	KRT17	2.1952e-05	0.00186942		572.677	321.916	830.282	0	0	0
Cystatin-A	CSTA	1.2769e-05	0.00333922		208.251	291.158	442.944	0	0	0
60S ribosomal protein L10	RPL10	2.92907e-05	0.00501196		159.932	151.177	328.515	0	0	0
Striatin	STRN	4.58846e-05	0.00649984		102.257	140.459	253.543	0	0	0
N-chimaerin	CHN1	7.85182e-05	0.00714879		90.4437	122.065	247.933	0	0	0
Podocan	PODN	1.36299e-05	0.00871843		86.3526	107.759	162.165	0	0	0
Delta-like protein 1	DLL1	1.38224e-05	0.0781012		1829.16	2276.18	1725.18	136.257	154.03	163.042
Secreted and transmembrane protein 1	SECTM1	0.00125949	0.17214		4652.99	5848.06	3526.91	597.624	1041.85	786.227
60S ribosomal protein L27a	RPL27A	0.00613896	0.238571		1742.55	1590.33	3425.36	405.296	514.634	617.96
Syndecan-4	SDC4	0.000530481	0.311095		2680.42	3381.03	3427.91	834.539	1103.71	1015.45
Guanylate-binding protein 2	GBP2	0.00589747	0.315315		281.855	526.957	527.464	130.491	125.29	150.222
Alpha-2,8-sialyltransferase 8B	ST8SIA2	0.00156068	0.343344		5325.08	4974.68	5324.47	1627.12	1496.9	2343.92
Multiple epidermal growth factor-like domains protein 10	MEGF10	0.00212502	0.361166		30427.3	26869.1	18845.7	9099.62	8725.33	9142.08
Ataxin-7-like protein 3B	ATXN7L3B	0.00709522	0.386683		273.687	478.495	440.352	131.925	151.064	167.306
Dipeptidyl peptidase 1	CTSC	0.00306655	0.452881		5445.26	5759.8	6733.62	3332.64	2384.45	2468.6
Olfactomedin-like protein 2A	OLFML2A	0.00214784	0.453564		78707.7	85279.9	85392.2	31751.7	36503.6	46141.8
Glypican-1	GPC1	0.000993152	0.456918		514572	556870	462626	203546	237338	261767
RING-box protein 2	RNF7	0.00821305	0.468729		648.256	508.421	493.47	331.015	220.205	229.785
Vesicle-associated membrane protein 5	VAMP5	0.00882211	0.473862		978.108	1238.65	737.021	482.071	417.99	471.514
Olfactomedin-like protein 2B	OLFML2B	0.00935414	0.477128		16577.2	24765.5	16138.5	7795.37	9143.56	10096.5
ELAV-like protein 2	ELAVL2	0.00139842	0.495828		719.072	766.798	824.269	357.64	446.689	346.789
NHL repeat-containing protein 2	NHLRC2	0.00797386	0.502425		1414.5	1100.18	1644.04	801.282	638.78	633.952
Receptor-type tyrosine-protein phosphatase gamma	PTPRG	0.00183734	0.525746		11796.6	11173.7	10306.8	5536.13	6790.56	5251.64
Junctophilin-2	JPH2	0.00665778	0.534431		11359.6	9218.71	11059.3	4807.65	6802.43	5405.52
Catenin alpha-2	CTNNA2	0.00202471	0.546286		1233.9	1247	1207.12	597.833	640.678	790.566
Insulin-like growth factor-binding protein-like 1	IGFBPL1	0.00266142	0.552428		27063.3	27545	29525.8	18355.1	14331.4	14106.2
Geranylgeranyl transferase type-2 subunit beta	RABGGTB	0.00109006	0.580729		1865.15	2092.88	1709.38	1154.06	1065.46	1062.81
Transitional endoplasmic reticulum ATPase	VCP	0.000600685	0.595718		426655	391321	369388	244422	241521	220861
Nexilin	NEXN	0.0070672	0.619622		65273.7	70198	60109.7	38940.6	35651	47196.8
Coiled-coil domain-containing protein 43	CCDC43	0.00389465	0.622904		1813.69	1735.91	1478.55	1076.53	944.626	1106.38
mRNA cap guanine-N7 methyltransferase	RNMT	0.0020438	0.658286		1048.58	1132.32	1050.26	640.751	766.422	724.356
Elongin-C	ELOC	0.00388107	0.690531		29579.4	25143.6	24368.7	18313.8	17639.4	18473
SH3 domain-binding glutamic acid-rich-like protein 3	SH3BGRL3	0.00633358	0.723629		64424.4	57899.1	54550.7	45857.2	40504.2	41510.9
26S proteasome non-ATPase regulatory subunit 13	PSMD13	0.00981951	0.747421		20092.9	18678.6	20590.7	16437	13620.8	14412.2
6-phosphogluconolactonase	PGLS	0.00427832	0.748151		32644.4	33807.8	32878.9	23028	27152.1	24302.5
Nephronectin	NPNT	0.00328997	0.751607		62529.1	70296.4	65809.5	52394.6	47165.6	49700.8
Nuclear migration protein nudC	NUDC	0.00289715	0.785473		36362.7	37124.2	35450.7	29804.6	29218.8	26630.9
Thioredoxin-like protein 1	TXNL1	0.0015157	0.795769		25201.4	24243.5	24575.7	19062.6	20733.6	19143.8
Proliferation-associated protein 2G4	PA2G4	0.00134878	0.814574		41700.5	41098.6	41782.8	32378.7	35335.9	33828.4
Spectrin alpha chain, non-erythrocytic 1	SPTAN1	0.00843064	0.820997		599693	532343	572872	476078	446444	476165
Cofilin-2	CFL2	0.00759438	0.840189		97095.1	99088.4	103533	88319.3	83853.5	79772.1
Copper transport protein ATOX1	ATOX1	0.00757713	1.21422		14819.9	16118.4	16182.3	20047	18348.9	18812.1
RNA transcription, translation and transport factor protein	RTRAF	0.00358014	1.22506		7308.24	7967.42	7204.43	9361.3	9064.98	9088.54
PDZ and LIM domain protein 3	PDLIM3	0.00479724	1.25008		149544	142543	134728	175978	186432	171006
Platelet-activating factor acetylhydrolase IB subunit alpha1	PAFAH1B3	0.0016841	1.25726		1433.88	1341.98	1297.11	1705.77	1728.98	1681.91
Thimet oligopeptidase	THOP1	0.00186852	1.27315		12616.6	12573.6	13077.4	17170.3	16135.1	15453.1
Serpin B6	SERPINB6	0.00999554	1.39846		57077.3	53685.2	48463.9	66376.5	78981.6	77472.5
Transcription elongation regulator 1	TCERG1	0.00702573	1.3987		1658.54	1546.71	1424.76	2255.38	2270.62	1952.95
Nucleobindin-1	NUCB1	0.000359379	1.51454		145132	145461	155066	236514	213219	225517
Heterogeneous nuclear ribonucleoprotein A/B	HNRNPAB	0.00108456	1.53878		9554.02	10056.3	9235.18	15570.9	13526.2	15350.2
Collagen alpha-1(II) chain	COL2A1	0.0025223	1.5965		25274.6	20112.5	22928.8	37442.3	36348.4	34849.3
Tyrosine-protein kinase receptor UFO	AXL	0.00146024	1.62284		16078.8	18356.8	15381.5	27863.8	27631.9	25201.3
Thrombospondin-2	THBS2	0.00041464	1.65117		195072	179259	166812	300522	291218	300044
26S proteasome regulatory subunit 6A	PSMC3	0.0058788	1.68493		31815.7	27027.6	28672.3	56384.3	42042.6	49751.4
N(G),N(G)-dimethylarginine dimethylaminohydrolase 1	DDAH1	0.00179952	1.70005		13397.1	16241.5	13275	25251.1	24552	22892.4
Insulin-like growth factor-binding protein 4	IGFBP4	0.00678181	1.70066		44597.8	51318.9	36341.5	74865.6	70834.2	77147.6
Collagen alpha-2(VI) chain	COL6A2	0.00337081	1.70085		68442.7	74369.5	72323.2	129185	103757	135136
Signal peptide peptidase-like 2A	SPPL2A	0.000960225	1.72766		1052.58	848.524	946.035	1648.17	1647.38	1604.75
Collagen alpha-2(I) chain	COL1A2	0.000605012	1.76939		1423050	1473920	1440000	2842860	2335440	2519990
SPARC	SPARC	0.00567111	1.77479		3838170	3732950	3298740	7729320	6062800	5638380
Follistatin-related protein 1	FSTL1	0.00216907	1.81665		832624	677602	815177	1558990	1302460	1357940
Lysosome-associated membrane glycoprotein 2	LAMP2	0.00280645	1.82939		25509.1	26292.9	20514.4	48064.2	40691.3	43071.2
Brain acid soluble protein 1	BASP1	0.00106753	1.90357		16469.7	18415.1	17693.9	37971	30081.2	32407.4
Golgi resident protein GCP60	ACBD3	0.00269341	1.91354		10269.6	11099.2	11053.5	24956.9	18540	19079.1
Neurotrimin	NTM	0.00597082	1.93103		4343.06	4562.98	3843.51	9224.67	6537.62	9094.29
Collagen alpha-1(I) chain	COL1A1	0.00280866	1.99397		2456090	2471550	2075670	5537690	4271200	4223290
Heat shock 70 kDa protein 13	HSPA13	0.00346141	2.01576		13470.3	18330.4	19213.2	32533.8	34804.9	34315.6
Sulfhydryl oxidase 1	QSOX1	0.00202031	2.0474		154171	170649	170649	394734	285013	342491
Phosphoribosylformylglycinamidine synthase	PFAS	0.00893471	2.0697		10872.5	8448.5	9516.09	21655.1	15189.3	23560.7
Collagen alpha-2(V) chain	COL5A2	0.00108611	2.08211		82158	84005.6	90989.5	206110	155567	176784
Calsyntenin-1	CLSTN1	0.000753028	2.10286		47905.4	47429.5	40357.7	105892	87096.7	92454.9
Collagen alpha-1(XIV) chain	COL14A1	0.00945499	2.11842		5837.71	6718.76	5501.29	14847.4	14649.4	9431.14
Bone morphogenetic protein 1	BMP1	0.00374674	2.15908		32046.7	44829	37270.7	88221.4	69073.3	88436.9
Growth arrest-specific protein 6	GAS6	0.000244151	2.29077		3084.36	3655.58	3470.9	7902.56	8318.45	7156.49
Bcl-2-associated transcription factor 1	BCLAF1	0.00952497	2.35466		1835.5	1726.28	1090	4185.19	3318.27	3246.74
Integrin beta-like protein 1	ITGBL1	0.000567227	2.37389		67189.8	77166.1	64444.2	186854	148380	161219
Fibronectin	FN1	0.0032909	2.41899		954791	1394940	1464520	2931130	2883790	3266360
Semaphorin-3C	SEMA3C	0.000560172	2.4304		43190.2	37069.7	39816.7	101854	83510.3	107593
Tumor necrosis factor receptor superfamily member 12A	TNFRSF12A	0.00250626	2.43343		13898.1	11820.5	13066.4	39544.9	25996.2	30088.7
Trifunctional purine biosynthetic protein adenosine-3	GART	0.00132145	2.48577		15917.5	11666.4	11795.1	33249.8	34603.8	29240.4
Soluble scavenger receptor cysteine-rich domain-containing protein SSC5D	SSC5D	0.0060643	2.49658		5904.03	6423.35	4664.37	18669.3	12197.5	12087.6
CCN family member 1	CCN1	0.00916787	2.51663		22535.9	40810.1	27780.4	62082.6	79401.1	82611.7
Alpha-1,3-mannosyl-glycoprotein 2-beta-N-acetylglucosaminyltransferase	MGAT1	0.00985979	2.52135		316.582	188.062	166.863	583.626	520.859	523.83
Versican core protein	VCAN	0.00325655	2.55791		88484.6	88045.1	64290.9	244509	169747	201969
Cell migration-inducing and hyaluronan-binding protein	CEMIP	0.00238932	2.56429		18770.3	15277.9	12731.1	44681.5	34008	40512.7
GDNF family receptor alpha-1	GFRA1	0.0027396	2.57063		3553.68	3831.39	4227.81	11703	7610.69	10978.6
Collagen alpha-1(XV) chain	COL15A1	0.00190366	2.58583		41918.3	48877.8	64408.4	127700	126323	141445
Chitinase-3-like protein 1	CHI3L1	0.00785875	2.61813		5557.43	6816.65	3874.28	16849.1	13170.5	11869.4
Double-stranded RNA-binding protein Staufen homolog 1	STAU1	0.00482522	2.67044		4340.29	3972.77	4998.53	14192.4	13493.9	8570.58
Polypeptide N-acetylgalactosaminyltransferase 10	GALNT10	0.00517843	2.68232		2127.89	1994.62	1580.94	6413.7	3796.31	5318.45
Interleukin-1 receptor accessory protein	IL1RAP	0.00185255	2.68288		1400.32	1491.37	1107.22	4211.09	2980.3	3557.93
Metalloproteinase inhibitor 1	TIMP1	0.000553316	2.69526		361486	422730	403175	973293	977961	1267320
Vasorin	VASN	0.00241379	2.71031		8721.71	9467.45	8265.37	31013.3	19153.5	22874.8
Platelet-derived growth factor receptor beta	PDGFRB	0.009983	2.73857		1573.64	1007.87	824.71	3706.08	2718.14	2666.84
Peroxidasin homolog	PXDN	0.00596575	2.77091		58673.2	49179.8	69454.8	182920	117403	198543
Beta-1,4-galactosyltransferase 1	B4GALT1	0.00185536	3.01908		14096.2	12267.7	10792.1	46028.3	29400.3	37950.8
Protein shisa-2 homolog	SHISA2	0.00700375	3.02121		311.919	388.885	364.91	1340.52	707.1	1287.76
72 kDa type IV collagenase	MMP2	0.00218601	3.05063		713432	507580	459819	1981370	1472590	1620180
A disintegrin and metalloproteinase with thrombospondin motifs 7	ADAMTS7	0.00051505	3.12619		18638.1	17279.9	17115.9	63661.4	44664.5	59231.1
Discoidin, CUB and LCCL domain-containing protein 1	DCBLD1	0.000559407	3.34128		167.627	214.372	182.671	689.009	515.746	689.067
Insulin-like growth factor-binding protein 5	IGFBP5	1.97508e-05	3.47255		24390	26774.9	28801	96632.8	90182.2	90374.5
Thioredoxin domain-containing protein 15	TXNDC15	0.00292314	3.50337		120.281	165.44	86.5881	450.268	381.204	431.645
Fibrillin-1	FBN1	0.00020342	3.50463		371782	323980	355301	1457440	1153100	1096150
Anthrax toxin receptor 1	ANTXR1	0.000971922	3.55686		10543.4	9259.02	10930.7	47023.7	29422	34705.8
Collagen triple helix repeat-containing protein 1	CTHRC1	0.000290601	3.59501		13817.9	14323	11810.8	57042.4	42631.1	44661.3
Serglycin	SRGN	0.00176644	3.60919		9273.28	15248.7	11573.1	35283.1	44841.3	48629.7
LIM and cysteine-rich domains protein 1	LMCD1	0.00440761	3.64351		2267.58	3439.49	4651.49	10284	13200.3	12926
Disintegrin and metalloproteinase domain-containing protein 12	ADAM12	0.00443307	3.69841		2203.22	1245.4	1681.44	7742.4	4585.09	6574.63
Exostosin-1	EXT1	0.00601931	3.71115		2118.14	1468.39	2211.08	9056.08	4652.38	8342.8
Immunoglobulin superfamily containing leucine-rich repeat protein	ISLR	0.00206179	3.72237		24573.8	25384.1	16475.6	102988	73856.5	69688.1
Laminin subunit beta-2	LAMB2	0.000926415	3.76404		28822.2	19159.9	28832.4	101643	83158.8	100456
Follistatin-related protein 3	FSTL3	0.000705897	3.93187		20795.3	18749	24069.5	105054	79416.7	68373.1
Protein disulfide isomerase CRELD2	CRELD2	0.00694182	4.03494		1277.98	977.749	725.601	4809.28	2521.94	4910.74
Angiopoietin-related protein 7	ANGPTL7	0.00867834	4.1081		24746.3	22372.3	15552.8	118801	99050.9	50731.3
Urokinase-type plasminogen activator	PLAU	0.000734852	4.18337		102273	77711.5	117136	486918	351903	397773
Carbohydrate sulfotransferase 11	CHST11	0.000768658	4.22334		126.067	129.609	118.148	401.651	529.165	684.216
Serine protease 23	PRSS23	0.00782548	4.36242		2720.2	5563.74	4770.28	22189.9	12075.7	22367.8
Polypeptide N-acetylgalactosaminyltransferase 16	GALNT16	0.00731272	4.51262		3364.09	2008.66	1992.37	17437.8	8033.18	8831.88
Collagen alpha-1(V) chain	COL5A1	2.32974e-05	4.52758		66915.6	79228.4	71100.9	342455	298524	342214
Periostin	POSTN	0.000432317	4.76963		142203	129870	141572	800422	497634	712225
Semaphorin-7A	SEMA7A	0.00137246	5.00421		42428.6	41875.2	32373.2	268979	142931	187482
Gremlin-1	GREM1	0.00240864	5.12483		4228.26	2637.65	5412.46	20870.6	16257.6	23945.3
Stromal cell-derived factor 1	CXCL12	0.00610904	5.31262		522.96	561.294	541.457	2619.74	1759.24	5170.92
Insulin-like growth factor-binding protein 7	IGFBP7	5.53974e-05	5.43836		325334	384271	328500	2180650	1694110	1788040
Retinol-binding protein 1	RBP1	0.00648495	5.44901		575.528	932.484	945.835	5857.6	5664.27	2475.21
Pro-neuregulin-1, membrane-bound isoform	NRG1	0.0047126	5.63818		730.182	308.598	661.076	3911.62	2535.09	2692.41
Insulin-like growth factor-binding protein 3	IGFBP3	0.00068991	5.66507		39054.9	30081.9	34048.7	227063	138855	230669
Fibrillin-2	FBN2	0.00330806	5.73528		4695.38	3262.07	2818.7	31846.5	17257.7	14819.5
Vascular endothelial growth factor A	VEGFA	0.000611117	6.14508		1142.84	1106.11	1019.65	6513.14	4944.91	9286.83
Collagen alpha-1(XII) chain	COL12A1	8.94196e-05	6.17794		43641.3	37437.5	38718.7	303039	221893	221827
Latent-transforming growth factor beta-binding protein 2	LTBP2	0.00225426	6.26592		40303	36638.9	18800.1	206868	152347	216703
Ribonuclease 4	RNASE4	0.00159894	6.4359		314.173	559.409	284.876	2652.69	1849.85	2719.93
Breast carcinoma-amplified sequence 1	BCAS1	0.00206122	6.69668		885.186	469.232	1086.95	6009.56	4457.98	5060.93
Matrix-remodeling-associated protein 5	MXRA5	3.26778e-05	6.98653		9584.97	9081.63	9885.55	79176.9	63520.2	58348.5
Collagen alpha-5(IV) chain	COL4A5	0.000390391	7.13064		7965.74	7201.24	10135.4	66899.9	44412.2	70947
Inhibin beta A chain	INHBA	0.000325492	7.18822		14090.6	14004.3	12491.9	135239	79461.9	85197.2
Metalloproteinase inhibitor 3	TIMP3	0.000171947	7.5425		883.742	858.075	800.203	6051.31	5113.82	8413.97
Vascular endothelial growth factor C	VEGFC	0.00190539	7.75149		2570.9	1926.68	4587.04	21433.8	18070.8	27321.6
Plexin domain-containing protein 2	PLXDC2	0.002809	8.49402		604.539	391.99	268.295	5313.86	2868.16	2556.46
Transforming growth factor-beta-induced protein ig-h3	TGFBI	0.00146579	8.508		215051	182554	95742.9	1501660	1039330	1483200
Flotillin-1	FLOT1	3.10573e-05	8.57989		500.256	555.639	631.473	4177.34	4854.97	5466.36
Transforming growth factor beta-1 proprotein	TGFB1	0.000205809	9.14371		2593.98	3159.59	1892	26937.2	20892.4	21064.2
Collagen alpha-2(IV) chain	COL4A2	0.00101169	9.1993		18162.7	28479	27231.9	257454	145374	292996
Tumor necrosis factor-inducible gene 6 protein	TNFAIP6	0.0020177	9.49064		795.29	1255.13	1137.71	6561.66	8704.3	16997.6
Protein-lysine 6-oxidase	LOX	4.59245e-05	9.57614		963.176	1036.17	980.288	11560.6	7705.25	9644.8
CCN family member 2	CCN2	0.000134932	10.4173		66099.9	66652.3	88051.6	828222	585625	904168
Beta-1,3-N-acetylglucosaminyltransferase lunatic fringe	LFNG	0.00131122	10.6223		752.331	738.544	461.225	11055	5137.8	5407.81
Latent-transforming growth factor beta-binding protein 1	LTBP1	5.28479e-05	11.5244		1701.13	1760.26	1443.18	20042.7	14901.9	22145.9
Carnosine synthase 1	CARNS1	0.000794788	12.8029		554.638	360.347	749.884	8329.65	4744.66	7958.32
Glia-derived nexin	SERPINE2	0.000857813	12.8205		30933.3	26067.3	49551.6	531935	288031	549539
Carboxypeptidase A4	CPA4	0.000275104	14.1554		5976.83	6937.42	8138.95	133716	67314.5	106344
Biglycan	BGN	0.000188486	14.1968		2797.1	3288.57	2224.76	53994.8	32172.5	33707.9
Plasminogen activator inhibitor 1	SERPINE1	0.000618874	14.8616		131196	120158	218339	2618100	1495840	2884900
Clusterin	CLU	0.000293102	15.7437		24142.2	38114.6	24635.6	630071	345655	406178
Leukemia inhibitory factor	LIF	0.00019665	16.7302		3674.06	2971.29	4718.76	82128.2	45878.8	64020.7
Formylglycine-generating enzyme	SUMF1	0.000134178	17.6557		801.017	633.622	481.348	12403.3	12830	8449.27
Cyclic AMP-responsive element-binding protein 3-like protein 1	CREB3L1	4.84628e-05	205.134		0	0	0	298.664	246.528	117.237
Adipocyte enhancer-binding protein 1	AEBP1	0.000280079	238.696		0	0	0	593.964	140.557	162.9
Collagen alpha-1(XVI) chain	COL16A1	6.5023e-06	279.03		0	0	0	385.947	273.742	205.629
Stromelysin-2	MMP10	3.83447e-06	416.232		0	0	0	411.781	311.379	562.41
Endothelin-1	EDN1	2.44711e-06	723.288		0	0	0	956.116	537.403	736.415
Cadherin-2	CDH2	3.13852e-05	769.715		0	0	0	1385.15	462.499	711.842
Kazal-type serine protease inhibitor domain-containing protein 1	KAZALD1	3.17468e-06	776.233		0	0	0	1105.05	689.072	614.225
Interleukin-6	IL6	6.55098e-05	1019.92		0	0	0	644.145	727.237	2264.81

## Sheet: Table S3
Table S3: T-test analysis with siCTL vs siSETDB1 (p-value <0.01)
					siCTL			siSETDB1
Description	Gene	p-value	Fold change		A	B	C	A	B	C
Metallothionein-2	MT2A	0.000140364	0.0008955		2498.68	1218.32	457.438	0	0	0
Amphoterin-induced protein 2	AMIGO2	0.00905706	0.17743		24889.3	41471.9	26187	9881.5	4699.78	3251.14
Disintegrin and metalloproteinase domain-containing protein 10	ADAM10	0.00194527	0.285305		161524	109148	91054.7	33173.6	35848	31349.4
Pro-cathepsin H	CTSH	0.00193648	0.310207		35097	25276.4	23192.6	9203.9	9597.59	6952.71
Glypican-4	GPC4	0.00363473	0.329245		1107.3	769.241	954.867	317.978	234.244	389.727
Glypican-6	GPC6	0.000827064	0.348948		8093.04	6727.2	5469.82	2452.92	2306.95	2236.04
Alpha-2,8-sialyltransferase 8B	ST8SIA2	0.0029184	0.376044		18653.3	11970.3	11879.3	5325.08	4974.68	5324.47
Protein disulfide isomerase CRELD1	CRELD1	0.00140135	0.450253		347.13	354.341	387.808	180.557	134.953	178.691
Paralemmin-2	PALM2	0.00554828	0.555765		8095.18	7059.55	9145.33	5209.21	4020.67	4283.56
Coatomer subunit beta'	COPB2	0.00357697	0.639464		36527.3	29428.4	32426.7	19564.2	22277.2	20912.8
Nectin-2	NECTIN2	0.000919077	0.686204		4808.8	4585.77	4810.54	3444.99	3011.6	3303.82
3'(2'),5'-bisphosphate nucleotidase 1	BPNT1	0.00942554	0.727131		11105.2	9161.72	11024.2	7260.92	7930.55	7488.44
Proteasomal ubiquitin receptor ADRM1	ADRM1	0.00886348	1.28743		2801.53	2655.19	2879.54	3777.31	3718.91	3253.75
26S proteasome non-ATPase regulatory subunit 14	PSMD14	0.00222955	1.35185		5440.2	4999.82	5158.66	7495.93	6631.44	6973.66
Metalloproteinase inhibitor 3	TIMP3	0.00527818	1.46002		592.712	637.477	516.024	883.742	858.075	800.203
N-acetyllactosaminide beta-1,3-N-acetylglucosaminyltransferase 2	B3GNT2	0.00675675	1.55881		553.623	591.339	514.997	931.344	927.766	739.064
Four-jointed box protein 1	FJX1	0.0044668	1.58566		819.343	1036.49	916.108	1501.63	1342.45	1538.69
A disintegrin and metalloproteinase with thrombospondin motifs 5	ADAMTS5	0.00507368	1.67251		13437.3	17541.9	14387.4	25844.7	22964.8	26732.9
Platelet-derived growth factor subunit A	PDGFA	0.000266949	1.7484		3377.92	3252.74	3109.9	5707.6	5283.83	6055.77
Serine/threonine-protein phosphatase PP1-gamma catalytic subunit	PPP1CC	0.00337027	1.82573		349.94	304.8	293.318	618.318	490.066	628.333
Ceroid-lipofuscinosis neuronal protein 5	CLN5	0.00191105	1.85436		3664.18	4437.82	3874.94	6856.15	8369.06	7002.23
Ubiquitin-conjugating enzyme E2 variant 1	UBE2V1	0.00532261	1.97909		5858.31	6525.29	4707.1	13054	10528.7	10148.6
Nephronectin	NPNT	0.00558002	2.0714		27811.3	28280.6	41380.8	62529.1	70296.4	65809.5
Peroxidasin homolog	PXDN	0.00359818	2.10267		31400.6	24707.8	27787.1	58673.2	49179.8	69454.8
Chitinase domain-containing protein 1	CHID1	0.00347655	2.12115		4730.28	5775.22	5452.12	11765.4	13154.9	9184.22
AP-1 complex subunit mu-1	AP1M1	4.09174e-05	4.12743		20266.1	17158	15955.6	74891	73627.1	70749.3
SH2 domain-containing adapter protein D	SHD	0.000283945	12.005		1920.83	1710.88	2136.05	15467.7	27436.4	28618.6
Bifunctional heparan sulfate N-deacetylase/N-sulfotransferase 4	NDST4	0.000104696	197.846		0	0	0	175.589	116.76	377.739

## Sheet: Table S4
Table S4: T-test analysis with siCTL vs siCTL+TGFb (p-value <0.01)
					siCTL			siCTL+TGFb
Description	Gene	p-value	Fold change		A	B	C	A	B	C
Podocan	PODN	6.86564e-05	0.00315021		566.917	176.466	319.744	0	0	0
2',3'-cyclic-nucleotide 3'-phosphodiesterase	CNP	0.000113724	0.00470803		183.855	124.783	417.688	0	0	0
cAMP-regulated phosphoprotein 21	ARPP21	0.000277643	0.00527078		448.894	141.199	107.746	0	0	0
DNA-directed RNA polymerase II subunit GRINL1A, isoforms 4/5	POLR2M	0.000220598	0.00586344		381.168	122.628	106.129	0	0	0
Golgin subfamily A member 2	GOLGA2	2.79491e-05	0.00602092		241.544	177.807	106.676	0	0	0
Secreted and transmembrane protein 1	SECTM1	0.00151687	0.230034		3345.55	2253.49	2678.7	509.041	573	842.779
Muscle, skeletal receptor tyrosine-protein kinase	MUSK	0.00430432	0.232144		25650.8	13400.1	12264.6	4153.26	4073.78	3117.09
60S ribosomal protein L7a	RPL7A	0.0030507	0.262104		8420.94	4650.33	4486.93	1431.02	1380.06	1602.02
60S ribosomal protein L27a	RPL27A	0.0029352	0.27034		1519.48	1613.37	2270.63	357.035	500.486	615.466
Glypican-4	GPC4	0.000331341	0.27704		1107.3	769.241	954.867	240.32	270.531	266.005
60S ribosomal protein L7	RPL7	0.000719446	0.284653		5118.4	3645.45	3612.45	1198.8	1013.88	1279.09
Dipeptidyl peptidase 1	CTSC	0.000548241	0.304093		6441.41	4977.08	7340.09	1824.02	1816.2	1997.48
60S ribosomal protein L8	RPL8	0.00108106	0.315003		1526.1	1176.32	1430.07	536.18	368.478	406.149
40S ribosomal protein S8	RPS8	0.000117484	0.33515		6332.18	5723.94	7308.54	2075.52	2180.61	2203.38
60S ribosomal protein L6	RPL6	0.00824884	0.340751		7638.26	3838.98	4092.1	1693.68	1758.03	1594.46
COMM domain-containing protein 6	COMMD6	0.00029863	0.341057		452.901	523.351	478.556	140.479	176.457	181.534
Major vault protein	MVP	0.00260342	0.378105		149831	119091	123992	42852.8	43948.6	63502.6
60S ribosomal protein L18a	RPL18A	0.00819333	0.41793		2036.14	1691.12	3004.31	815.702	993.248	932.066
Ribonuclease inhibitor	RNH1	0.00372457	0.42701		81579	57195.7	53190.8	28579.6	24481.1	27618.7
60S ribosomal protein L27	RPL27	0.00611896	0.427154		2838.87	2698.69	3815.96	1065.5	1329.46	1608.52
Rho guanine nucleotide exchange factor 7	ARHGEF7	0.00403887	0.451773		870.933	682.112	578.293	294.807	300.49	357.587
Tubulin beta-6 chain	TUBB6	0.00368178	0.456961		55990.1	42203.7	56883.7	24636.3	19844.3	26234.5
Pro-cathepsin H	CTSH	0.00652972	0.460729		35097	25276.4	23192.6	14740.4	12040.9	11337.1
Alpha-2,8-sialyltransferase 8B	ST8SIA2	0.00929026	0.461396		18653.3	11970.3	11879.3	7318.7	5832.73	6103.33
S-formylglutathione hydrolase	ESD	0.00856487	0.471943		14036.8	9284.32	11983.2	5963.32	4492.98	6126.83
F-box only protein 30	FBXO30	0.00258291	0.48961		365.488	394.316	494.394	209.074	182.15	219.589
Secernin-1	SCRN1	0.000660707	0.496382		36016.9	29699.1	30263.2	16387	16527.2	14618.8
Protein phosphatase 1 regulatory subunit 7	PPP1R7	0.00241485	0.517101		28310.7	28304.7	26685.6	11927.9	16298.3	15209.2
Tubulin beta chain	TUBB	0.0039646	0.518416		145010	108612	117686	71355.1	56293.6	64291.1
40S ribosomal protein S7	RPS7	0.000264137	0.55268		3056.15	2691.47	3041.76	1699.03	1593.1	1560.52
Spermidine synthase	SRM	0.00624016	0.55342		3015.03	2251.01	2825.68	1587.95	1586.91	1289.94
60S ribosomal protein L4	RPL4	0.00513268	0.566792		7176.52	6014.79	5329.92	3123.63	3744.93	3581.18
Small glutamine-rich tetratricopeptide repeat-containing protein alpha	SGTA	0.00765036	0.575952		26192.8	24070.8	23946.2	17406.6	12075.6	13722.9
Polyadenylate-binding protein-interacting protein 1	PAIP1	0.00477016	0.59042		3196.1	3122.31	2856.27	1520.82	2011.9	1917.32
Coronin-7	CORO7	0.00981487	0.634543		8681.36	10258.8	12036.5	6809.29	6190.74	6497.13
Cyclin-dependent kinase 4	CDK4	0.00732685	0.646679		9482.42	11941.7	12163	6753.01	7308.91	7546.43
Peptidyl-prolyl cis-trans isomerase-like 3	PPIL3	0.00296909	0.652754		6546.26	7097.46	7608.51	5058.45	4262	4560.51
Tubulin alpha-4A chain	TUBA4A	0.00811807	0.679899		4840.69	3792.79	3975.22	2773.3	2989.59	2766.64
Proliferation-associated protein 2G4	PA2G4	0.00558418	0.687631		38605.5	35668.2	39092.6	29356.2	23880.5	24966
ADP-ribosylhydrolase ARH3	ADPRS	0.00518673	0.734872		14648.8	12565	14062	10572.4	9505.03	10221.5
F-actin-capping protein subunit alpha-1	CAPZA1	0.00794139	0.754018		58485.4	49315.1	52130.2	37927.6	41321.9	41126.8
40S ribosomal protein S23	RPS23	0.00211162	0.761377		1291.1	1399.84	1408.41	1066.95	985.952	1067.99
26S proteasome regulatory subunit 7	PSMC2	0.00349132	0.766464		19281.8	17815.3	18277	14702.8	14618.5	13152.8
Interleukin-6 receptor subunit beta	IL6ST	0.00734173	0.780694		2427.39	2151.77	2433.52	1894.19	1849.67	1726.22
Kinesin-1 heavy chain	KIF5B	0.00506002	0.800796		38635.6	35164.9	39274.3	31377.8	29563.3	29539.1
DNA-(apurinic or apyrimidinic site) endonuclease	APEX1	0.00551668	0.81511		30059.2	30951.3	31506.8	25066.9	26734.1	23688.8
Eukaryotic translation initiation factor 4H	EIF4H	0.00658567	1.39378		6089	5911.48	6806.51	8512.59	8152.14	9558.99
Peptidyl-glycine alpha-amidating monooxygenase	PAM	0.00472511	1.40594		17385.3	15103.1	14973.9	23228.8	22724	20700.2
Nodal modulator 2	NOMO2	0.00150893	1.60456		2971.23	2426.83	2568.11	4245.88	4168.9	4321.81
Cyclic AMP-dependent transcription factor ATF-6 beta	ATF6B	0.00180743	1.62472		561.544	587.157	539.124	1030.34	876.026	844.634
Dickkopf-related protein 1	DKK1	0.00829373	1.67009		676.955	479.63	556.676	882.596	988.91	964.643
Nucleobindin-2	NUCB2	0.00594722	1.68094		28754.2	21490	22274.3	40709.4	37889.8	42382
Cyclin-dependent kinase 4 inhibitor C	CDKN2C	0.0022277	1.69122		345.672	281.794	350.404	520.479	567.997	558.49
Catalase	CAT	0.00237486	1.72874		16844	14080.3	14409.3	23688.2	25863.3	28818.6
Tripeptidyl-peptidase 1	TPP1	0.00963972	1.76296		20670.3	15112.7	16260.2	31736.5	33621.6	26083.5
26S proteasome regulatory subunit 6B	PSMC4	0.00173473	1.80776		12156.7	10974.6	13078.5	19269.2	22926.2	23334.3
Tyrosine-protein kinase receptor UFO	AXL	0.00761673	1.84923		13998	10139.1	11982	19571.1	21328.9	25762.2
26S proteasome regulatory subunit 6A	PSMC3	0.00614978	1.92256		39747.4	28636.6	30530.9	58987.9	57770.1	72467.9
Protein DDI1 homolog 2	DDI2	0.000668245	2.12709		950.566	1010.01	946.963	2296.47	1779.3	2141.37
Polypeptide N-acetylgalactosaminyltransferase 5	GALNT5	3.18716e-05	2.15987		11783.2	11438	11889.8	23655.7	26674.9	25588
PDZ and LIM domain protein 5	PDLIM5	0.00346323	2.17949		101969	71149.2	71988.5	160842	183577	183124
B-cell receptor-associated protein 31	BCAP31	0.000676578	2.19265		4296.37	3747.38	3322.05	7694.76	8530.65	8589.45
Prolyl 4-hydroxylase subunit alpha-1	P4HA1	0.000933745	2.20971		10062.4	9847.94	10380.8	18718.2	23682.1	25037.9
Protein Niban 2	NIBAN2	0.00355645	2.23809		27906	31618.1	37506.4	59812.4	73761.5	84091.2
Sulfhydryl oxidase 1	QSOX1	0.0042037	2.26655		203602	145270	129876	339725	379683	346765
Alpha-galactosidase A	GLA	0.0016043	2.33037		1097.38	1068.38	780.038	2349.83	2212.32	2226.33
Heat shock 70 kDa protein 13	HSPA13	0.000251938	2.46762		14583.5	14993.4	15696	32431.3	38913.1	40862.3
GDNF family receptor alpha-1	GFRA1	2.38747e-05	2.48533		3920.95	3951.29	3635.46	9769.84	9879.67	8957.94
60S ribosomal protein L3	RPL3	0.000991743	2.48587		4460.66	3262.6	3987.4	10662.2	8955.45	9335.86
Dynactin subunit 1	DCTN1	0.00807334	2.60356		19598.4	28048.4	35434.9	58267.6	77931.9	75704.7
Bone morphogenetic protein 1	BMP1	0.006258	2.61446		46991.3	32125.6	30327.3	75823.5	93748.9	115102
Lumican	LUM	0.00633011	2.62938		140549	97174.3	82975.3	315030	226832	288292
N-acetylglucosamine-1-phosphotransferase subunit gamma	GNPTG	0.00933176	2.6903		15940.1	9004.83	8105.78	28789.1	27396.6	28723.7
A disintegrin and metalloproteinase with thrombospondin motifs 4	ADAMTS4	0.000818664	2.75544		2676.79	2196.38	2338.59	7471.75	5473.36	7033.53
Semaphorin-3C	SEMA3C	0.00479743	2.77481		46235.3	34919.7	30269.9	90347.3	87805.3	131619
Versican core protein	VCAN	0.0093429	2.80161		161595	103652	77982.5	325420	322699	273517
Disintegrin and metalloproteinase domain-containing protein 9	ADAM9	0.00961018	2.83157		36937.3	30715.1	18575.3	67987	92013.1	76482.1
Collagen alpha-2(V) chain	COL5A2	0.00380135	2.94098		114973	74274.2	73697.5	214091	246103	303842
Retinol-binding protein 1	RBP1	0.00137636	3.05853		725.229	960.551	852.577	3045.81	2704.67	2062.76
Tumor necrosis factor receptor superfamily member 12A	TNFRSF12A	0.00024582	3.13619		10535.5	9538.11	7800.16	29757.2	29654.9	27399.3
Fibronectin	FN1	0.000972642	3.14543		1676350	1348850	1394130	3823170	4534470	5658730
Platelet-derived growth factor receptor beta	PDGFRB	0.00114843	3.15919		1003.44	907.185	743.428	3309.52	2818.24	2287.75
Mannosyl-oligosaccharide 1,2-alpha-mannosidase IA	MAN1A1	0.00221935	3.16812		1079.61	1115.14	774.456	3911.22	2720.21	2786.64
Vasorin	VASN	0.00830406	3.16896		16603.2	7903.49	9198.57	38711.7	30385.3	32657.1
Complement C1q tumor necrosis factor-related protein 5	C1QTNF5	0.00821995	3.18168		15855.1	8534.29	7740.35	33860.2	27749.9	35901.8
Platelet-derived growth factor C	PDGFC	0.00859302	3.2985		3517.95	1818.65	2487.25	7469.45	6742.17	11340.2
EMILIN-1	EMILIN1	0.00261913	3.3812		15114.5	28270.8	21535	72681.7	72059.1	67916.5
Polypeptide N-acetylgalactosaminyltransferase 10	GALNT10	0.00191924	3.51393		1643.76	1295.56	1176.99	3595.98	5603.92	5396.82
Beta-1,4-galactosyltransferase 1	B4GALT1	0.000283582	3.57205		12567.7	9601.09	9488.21	41580.7	34738.6	36124.9
Insulin-like growth factor-binding protein 3	IGFBP3	0.00315836	3.64944		119642	74005.8	62818.1	288680	274775	340813
Soluble scavenger receptor cysteine-rich domain-containing protein SSC5D	SSC5D	0.00367667	3.67705		11473	6205.12	5992.76	29430.3	27655.7	26059.8
Metalloproteinase inhibitor 1	TIMP1	0.00154591	3.71694		562318	463533	454142	1513300	1611850	2492070
Collagen alpha-1(XV) chain	COL15A1	0.00312499	3.72201		114973	69421.7	72533.2	278232	267541	401018
Ribonuclease 4	RNASE4	0.00140741	3.92263		876.262	720.061	843.128	2859.52	2566.04	4375.94
Meteorin-like protein	METRNL	4.35813e-05	4.00573		860.397	946.834	824.715	3931.2	3211.37	3420.64
Chitinase domain-containing protein 1	CHID1	4.81819e-05	4.08401		4730.28	5775.22	5452.12	23500.8	21565.1	20019.2
Peroxidasin homolog	PXDN	0.00142706	4.11027		31400.6	24707.8	27787.1	99750.7	94207.8	159302
Immunoglobulin superfamily containing leucine-rich repeat protein	ISLR	0.00408528	4.20667		44914.9	31768.5	20455	151875	125662	113844
Endoplasmic reticulum aminopeptidase 2	ERAP2	0.00620294	4.21811		2795.67	1508.62	1483.6	8714.11	9799.47	5499.35
Follistatin-related protein 3	FSTL3	0.000686676	4.3703		30952.6	22812.7	19500.8	108561	90586.6	116876
Insulin-like growth factor-binding protein 1	IGFBP1	0.0029221	4.55289		842.457	894.423	1091.22	4393.74	2871.31	6151.09
Insulin-like growth factor-binding protein 5	IGFBP5	0.00353682	4.56151		55319.4	30370.8	24439.2	151196	168268	153181
Polypeptide N-acetylgalactosaminyltransferase 16	GALNT16	0.00192894	4.6048		3725.42	2472.75	2034.87	14848.9	12264.6	10050.3
Matrix-remodeling-associated protein 5	MXRA5	0.00362071	4.66825		19752.7	16666.1	9545.89	79802.2	74788.1	53566.4
Collagen triple helix repeat-containing protein 1	CTHRC1	0.0045717	4.78344		15903.9	11837	6322.95	48886.7	52671.6	50596.2
Urokinase-type plasminogen activator	PLAU	8.01368e-06	4.86934		68007.5	78476.4	77581.4	353064	352590	384010
Protein disulfide isomerase CRELD2	CRELD2	0.00907993	4.87188		1634.16	823.504	891.286	8462.03	4556.43	3597.23
Interleukin-1 receptor accessory protein	IL1RAP	0.00262101	4.91404		2005.27	1291.9	914.834	7469.21	6491.19	5800.41
Collagen alpha-3(VI) chain	COL6A3	0.00349839	5.05645		14342.8	7809.73	6025.16	40309.6	48531.1	44601.4
Complement factor B	CFB	0.00316314	5.06825		1869.92	1741.92	2091.3	5824.38	12386.2	12292.9
Exostosin-1	EXT1	0.00525096	5.09669		725.284	1918.06	1421.03	7217.26	6295.79	5759.89
Collagen alpha-1(V) chain	COL5A1	0.000386189	5.31142		85260.6	65941.6	53183.4	313316	364626	392180
Serine/threonine-protein phosphatase CPPED1	CPPED1	0.00924931	5.34862		29540.6	14290.9	40261.5	182772	144630	98384.4
Anthrax toxin receptor 1	ANTXR1	0.00318167	5.53244		18352.9	8932.54	8258.29	68418.1	65641.5	51047.1
Fibrillin-1	FBN1	0.00113611	5.55847		357051	252819	176202	1379330	1478370	1339560
A disintegrin and metalloproteinase with thrombospondin motifs 7	ADAMTS7	0.000856522	5.70242		11316.1	14969.5	17930.1	77206.3	67419.2	108200
Periostin	POSTN	2.60313e-05	5.80114		124714	110010	142686	755914	686034	736971
Elastin	ELN	0.00338216	5.81873		8176.84	13326.7	21036.7	73510.1	69327	88617.5
Stromal cell-derived factor 1	CXCL12	0.000616745	5.85501		368.171	460.559	636.781	2681.82	2456.69	3289.49
Insulin-like growth factor-binding protein 7	IGFBP7	7.09105e-05	5.85704		383362	296476	282011	1779330	2026160	1786350
Semaphorin-7A	SEMA7A	0.00223852	6.09502		66303.1	39558.6	29513.3	319830	244429	224205
Fibrillin-2	FBN2	0.00187494	6.25958		1524.71	2061.66	1578.33	9155.57	16861.3	7882.44
Serine protease 23	PRSS23	0.000143605	6.45562		7042.86	6020.17	9144.25	51947	44592.8	45029.2
Latent-transforming growth factor beta-binding protein 2	LTBP2	0.008618	6.72849		74817.7	50790.8	20012.9	254773	319647	284465
Pro-neuregulin-1, membrane-bound isoform	NRG1	0.000986862	6.96424		381.023	693.875	705.177	4636.38	4087.4	3322.96
Transforming growth factor-beta-induced protein ig-h3	TGFBI	0.00178151	7.01596		318482	174923	136318	1268070	1285440	1608990
Protein-lysine 6-oxidase	LOX	0.00253054	7.08532		2520.56	1052.76	1122.04	11792.8	9240.77	9718.22
Vascular endothelial growth factor C	VEGFC	0.000338807	7.16665		1297.43	2097.58	2083.22	11702.5	12209.2	14605.6
Collagen alpha-1(XII) chain	COL12A1	5.47746e-05	7.2956		44239.5	39273.6	35639.2	339725	284525	248755
Vascular endothelial growth factor A	VEGFA	0.000414442	7.3609		1104.57	1357.16	1026.39	7487.55	6959.2	11776.9
Disintegrin and metalloproteinase domain-containing protein 12	ADAM12	0.00103614	7.91456		535.298	1210.16	930.009	6489.05	7129.16	6456.33
Microfibrillar-associated protein 2	MFAP2	0.00011395	7.96525		1146.59	997.122	801.272	9147.62	6709.33	7543.03
Collagen alpha-5(IV) chain	COL4A5	4.2254e-05	8.05319		11144	8698.06	8681.45	67037.5	77065.9	85070.8
Carnosine synthase 1	CARNS1	0.000384865	8.24029		1324.13	761.107	999.558	7522.64	7354.06	10188.5
Biglycan	BGN	0.000348095	8.43905		4167.37	3119.8	2437.9	23576.1	33077.4	24427.6
CCN family member 2	CCN2	2.34608e-05	8.67118		92007.1	77719.4	65979.3	676279	664644	684349
Inhibin beta A chain	INHBA	0.000370323	9.14446		15934.3	12230.4	8850.93	123537	119520	89329.9
Cartilage oligomeric matrix protein	COMP	0.000675547	10.1533		13337.7	13026.9	8370.07	165773	104932	87508.9
Carboxypeptidase A4	CPA4	0.00263459	11.0401		13820.8	7034.73	4191.24	74704.7	100472	73054.2
Transforming growth factor beta-1 proprotein	TGFB1	0.000654851	11.4068		5254.71	3508.08	2271.35	44978.7	34806.2	39694.1
Collagen alpha-2(IV) chain	COL4A2	4.40708e-05	12.4964		24909.2	16794.2	20560.8	239168	239721	292755
Plexin domain-containing protein 2	PLXDC2	0.000519763	13.1936		302.76	318.736	317.529	4902.9	5713.39	2512.22
Metalloproteinase inhibitor 3	TIMP3	0.000141541	13.4982		592.712	637.477	516.024	6261.29	6975.75	10978.7
Tumor necrosis factor-inducible gene 6 protein	TNFAIP6	0.00282773	13.7164		1219.73	1599.15	2627	15829.9	18296.9	45653.9
Beta-1,3-N-acetylglucosaminyltransferase lunatic fringe	LFNG	0.000348113	13.8591		497.985	669.562	1017.76	11923.5	8756.89	8651.61
Plasminogen activator inhibitor 1	SERPINE1	0.000186762	14.3009		324627	183502	202896	3803460	2736670	3396190
Glia-derived nexin	SERPINE2	1.65698e-05	15.8587		21717.1	20972	28247	353498	344871	420889
Latent-transforming growth factor beta-binding protein 1	LTBP1	2.20498e-05	17.7289		1856.41	1968.91	2296.21	31603.3	33065.2	44755.9
Leukemia inhibitory factor	LIF	3.78302e-06	18.997		2929.81	3206.87	3877.44	62545.6	62280.1	64117.1
Clusterin	CLU	0.000468658	20.677		44486.5	40763.8	18562.9	767905	664320	583348
Protein shisa-5	SHISA5	1.05309e-06	221.646		0	0	0	216.189	185.519	271.494
Bifunctional heparan sulfate N-deacetylase/N-sulfotransferase 4	NDST4	3.85438e-05	258.131		0	0	0	437.022	234.931	167.525
Adipocyte enhancer-binding protein 1	AEBP1	5.21463e-05	311.422		0	0	0	456.802	167.38	395.018
Endothelin-1	EDN1	4.09341e-07	344.823		0	0	0	381.262	376.679	285.491
Cadherin-2	CDH2	1.51056e-05	364.612		0	0	0	482.173	228.278	440.379
Matrilin-3	MATN3	1.47798e-05	524.179		0	0	0	851.198	453.013	373.506
Collagen alpha-1(XVI) chain	COL16A1	1.99218e-06	588.694		0	0	0	797.436	487.422	524.891
Multiple epidermal growth factor-like domains protein 6	MEGF6	3.42845e-06	1378.09		0	0	0	2037.49	1208.46	1062.92

## Sheet: Table S5
Table S5: T-test analysis with siCTL+TGFb vs siSETDB1+TGFb (p-value <0.01)
					siCTL+TGFb			siSETDB1+TGFb
Description	Gene	p-value	Fold change		A	B	C	A	B	C
Angiopoietin-1	ANGPT1	2.93027e-05	0.00169133		1049.68	378.91	519.662	0	0	0
Tetratricopeptide repeat protein 9A	TTC9	0.00772715	0.115543		4029.54	1086.48	3517.53	227.64	354.335	294.496
Activated RNA polymerase II transcriptional coactivator p15	SUB1	0.000470514	0.160099		11690.9	10315.4	11890.2	1931.88	1309.75	2325.53
Interleukin-11	IL11	0.00821958	0.201112		2247.81	2213.16	3060.17	567.995	275.277	791.99
Matrix metalloproteinase-14	MMP14	0.00857627	0.221167		46745.8	38376.6	85224	13267.6	7984.73	15612.8
Neurotrimin	NTM	0.000266922	0.228834		39161.1	33504.8	34883.1	9224.67	6537.62	9094.29
Alpha-2,8-sialyltransferase 8B	ST8SIA2	0.00117152	0.27983		7318.7	5832.73	6103.33	1627.12	1496.9	2343.92
Carbohydrate sulfotransferase 3	CHST3	0.00246961	0.303212		17687.9	13736.4	12529.9	5845.45	3814.65	3805.94
SLIT and NTRK-like protein 4	SLITRK4	8.57834e-05	0.307308		12049.7	12378.4	10343.9	3854.61	3275.93	3545.94
Disintegrin and metalloproteinase domain-containing protein 10	ADAM10	0.00384922	0.326759		127000	123838	126528	58756.6	31471.1	37545.3
Interstitial collagenase	MMP1	0.00503707	0.361296		13138.2	11128.2	14253.3	4573.6	3471.2	6190.5
Neudesin	NENF	0.00495827	0.383976		7444.19	8041.38	6380.58	3562.83	2083.55	2912.87
Receptor-type tyrosine-protein phosphatase S	PTPRS	0.00892982	0.385437		5820.79	5253.7	7154.05	3145.39	1694.23	2350.77
Prostaglandin-H2 D-isomerase	PTGDS	0.00314789	0.398111		264342	221337	272416	129792	86709.6	89361.9
Thrombospondin-2	THBS2	7.23719e-07	0.402698		728330	728029	758342	300522	291218	300044
Collagen alpha-1(XV) chain	COL15A1	0.00305208	0.424391		278232	267541	401018	127700	126323	141445
Fibromodulin	FMOD	0.00427752	0.425701		21394.3	21328	20096.4	11598.1	7041.89	8661.72
Glycine cleavage system H protein, mitochondrial	GCSH	0.0081443	0.447029		2480.07	1893.51	1759.19	1077.45	705.083	971.438
EMILIN-1	EMILIN1	0.000298843	0.448556		72681.7	72059.1	67916.5	35906.4	31043.6	28800.2
Thioredoxin-dependent peroxide reductase, mitochondrial	PRDX3	0.00426898	0.487856		55591.9	65539.4	75670	29322.7	29040.3	37593
Nexilin	NEXN	0.002284	0.497812		83568.6	87714.6	72456.5	38940.6	35651	47196.8
Beta-actin-like protein 2	ACTBL2	0.00530537	0.499345		341169	318250	455300	194269	161800	195819
Soluble scavenger receptor cysteine-rich domain-containing protein SSC5D	SSC5D	0.00995689	0.506287		29430.3	27655.7	26059.8	18669.3	12197.5	12087.6
Growth arrest-specific protein 6	GAS6	0.00567979	0.510123		16600.9	17629.4	12109.2	7902.56	8318.45	7156.49
Protein S100-A6	S100A6	0.00674717	0.513444		218546	229174	319811	118302	130822	140090
Tubulin alpha-4A chain	TUBA4A	0.00817163	0.519861		2773.3	2989.59	2766.64	1274.08	1316.89	1920.77
Dickkopf-related protein 3	DKK3	0.00919036	0.528207		369290	340456	390339	249963	174990	165347
Integrin beta-like protein 1	ITGBL1	0.00231121	0.528516		344379	317103	277256	186854	148380	161219
Interleukin-1 receptor accessory protein	IL1RAP	0.00772016	0.541499		7469.21	6491.19	5800.41	4211.09	2980.3	3557.93
Gamma-glutamylcyclotransferase	GGCT	0.0056487	0.562013		16689.6	12577.7	13331.9	7175.29	8890.98	7787.29
Protocadherin gamma-C3	PCDHGC3	0.00637934	0.563679		8854.06	7404.64	7068.79	4389.58	5041.38	3750.73
Gamma-adducin	ADD3	0.00486954	0.567118		623.908	701.043	566.453	307.466	403.948	363.854
Stathmin-2	STMN2	0.00590733	0.569023		8518.43	8394.86	8727.88	4285.87	4480.46	5988.39
B-cell receptor-associated protein 31	BCAP31	0.000912042	0.575258		7694.76	8530.65	8589.45	5156.18	4819.64	4319.05
Transforming growth factor beta-1 proprotein	TGFB1	0.00774407	0.57566		44978.7	34806.2	39694.1	26937.2	20892.4	21064.2
PDZ and LIM domain protein 5	PDLIM5	0.00202554	0.581489		160842	183577	183124	107619	90195.7	109526
Pigment epithelium-derived factor	SERPINF1	0.00292149	0.582777		1551690	1318820	1338620	924950	788022	743876
Vesicle-associated membrane protein 5	VAMP5	0.00171106	0.586378		702.091	851.169	788.55	482.071	417.99	471.514
Insulin-like growth factor-binding protein 5	IGFBP5	0.000194777	0.586833		151196	168268	153181	96632.8	90182.2	90374.5
Collagen alpha-1(I) chain	COL1A1	0.00591773	0.602321		7655460	7283950	8197970	5537690	4271200	4223290
Cell migration-inducing and hyaluronan-binding protein	CEMIP	0.00541632	0.627444		59419.7	63976.7	65557.5	44681.5	34008	40512.7
Collagen alpha-2(I) chain	COL1A2	0.00376668	0.630455		3728910	4033890	4438710	2842860	2335440	2519990
Protein SEC13 homolog	SEC13	0.000405633	0.649698		21065.5	20304.1	19416.1	13837.2	12402.9	13270.4
Coatomer subunit delta	ARCN1	0.00235756	0.650053		19473.7	16992.3	19860.4	11586.7	11845	13153.6
SH3 domain-binding glutamic acid-rich-like protein 3	SH3BGRL3	0.00194923	0.654058		71148.1	62767.9	61705.1	45857.2	40504.2	41510.9
Cadherin-13	CDH13	0.00245309	0.657343		113265	127668	133492	88044.8	80117.9	77728
Collagen alpha-1(III) chain	COL3A1	0.00811712	0.660804		286701	317489	354730	224785	187308	221284
Proteasome subunit alpha type-2	PSMA2	0.00430947	0.662519		19879	19732.8	22080.5	12640	12988.5	15342
Neural cell adhesion molecule 1	NCAM1	0.00219535	0.666415		508022	429249	448119	324837	296935	299842
Insulin-like growth factor-binding protein 4	IGFBP4	0.00609139	0.673279		95797.8	118771	117814	74865.6	70834.2	77147.6
14-3-3 protein beta/alpha	YWHAB	0.000147498	0.680846		92457.5	91257.8	84824.1	60738.1	61505.6	60464.7
Glypican-1	GPC1	0.0086227	0.687258		343803	321694	352235	203546	237338	261767
Sorting nexin-1	SNX1	0.0050063	0.704359		9563.84	8096.38	9261.83	6498.28	5864.87	6575.78
Alpha-2-macroglobulin	A2M	0.00779181	0.706666		11681.4	9570.35	10160.1	7762.48	6846.29	7542.38
Nestin	NES	0.00649234	0.707346		2029020	1863840	1805400	1476290	1348860	1213460
Complement C1r subcomponent	C1R	0.00690218	0.710017		748666	721912	747743	554651	566450	460414
Cystatin-C	CST3	0.000522775	0.739688		332431	341108	340049	261911	250993	237392
Profilin-1	PFN1	0.000351668	0.760739		945183	898401	962596	724607	715382	694219
Angiotensinogen	AGT	0.00866902	0.793527		32377.4	32177.6	32294.3	27601.2	26018.7	23409.5
Transitional endoplasmic reticulum ATPase	VCP	0.00892258	0.814896		304894	285911	276393	244422	241521	220861
Protein disulfide-isomerase	P4HB	0.00478658	0.824509		550709	491291	516115	432930	421111	429318
Ezrin	EZR	0.00984187	0.831285		66106.2	68464.8	67189.5	54139	53446.5	60371.4
Glyoxalase domain-containing protein 4	GLOD4	0.00735497	0.849489		45855	45348.9	42978.1	39946.9	36778.1	37290.8
Putative protein-lysine deacylase ABHD14B	ABHD14B	0.00841449	1.20389		14803.2	16219	15945.3	19081.5	19549.6	17906.9
F-actin-capping protein subunit alpha-1	CAPZA1	0.00577188	1.27978		37927.6	41321.9	41126.8	52915.8	53506.7	47717.4
Nucleobindin-2	NUCB2	0.00104578	1.32256		40709.4	37889.8	42382	53492.9	53061.7	53280.3
14-3-3 protein theta	YWHAQ	0.000790219	1.3287		76243.7	71137.7	78499.5	99386.4	102018	98501.3
Vigilin	HDLBP	0.00377142	1.34966		10099.1	10723	9509.12	14217.2	12702.8	14018.6
Fumarylacetoacetase	FAH	0.00296469	1.35484		4861.29	5162.49	4451.76	6542.93	6734.67	6305.46
Prefoldin subunit 6	PFDN6	0.00341171	1.35829		5852.46	6389.8	6882.48	8501.92	8907.58	8516.77
Macrophage migration inhibitory factor	MIF	0.00524339	1.36714		130455	141691	151441	179380	202488	196928
Serine--tRNA ligase, cytoplasmic	SARS1	0.00148228	1.38906		10629.8	10861.9	10123.7	13602.2	15309.4	15044
Paxillin	PXN	0.00868249	1.40476		6104.83	5517.14	6678.22	9301.77	8375.41	8003.55
Receptor-type tyrosine-protein phosphatase kappa	PTPRK	0.00860276	1.42459		29013.1	34181.7	36124.6	49853.1	44493.7	46694.6
Beta-hexosaminidase subunit beta	HEXB	0.00121731	1.437		163025	158043	168579	240417	247383	216706
Myeloid-derived growth factor	MYDGF	0.00427863	1.44193		27503.2	28276.7	23740.8	39869.9	38687.8	35885.4
Lysyl oxidase homolog 2	LOXL2	0.0015596	1.4521		42400.4	37945.4	43900.4	58727.6	58836.7	62588.4
Glutamate--cysteine ligase regulatory subunit	GCLM	0.00391355	1.48527		915.029	1133.61	1059.02	1580.93	1539.14	1479.22
Glutathione S-transferase omega-1	GSTO1	0.000768567	1.4973		24635.5	25025.5	22473	37951.9	35500.8	34519.3
Copper transport protein ATOX1	ATOX1	0.000205817	1.50045		12295.1	12793.4	13023.2	20047	18348.9	18812.1
UDP-glucose 6-dehydrogenase	UGDH	0.000329917	1.51392		1701.1	1713.15	1654.33	2651.01	2386.8	2643.81
Heterogeneous nuclear ribonucleoprotein A/B	HNRNPAB	0.00400327	1.51468		10062.6	8796.83	10510	15570.9	13526.2	15350.2
Isocitrate dehydrogenase [NADP] cytoplasmic	IDH1	0.00180793	1.52931		29302.3	24178.6	26746.5	41940.1	39741.6	40664.4
DNA fragmentation factor subunit alpha	DFFA	0.0058647	1.52974		1239.86	1058.1	998.354	1614.83	1833.45	1583.57
Cyclin-dependent kinase inhibitor 2A	CDKN2A	0.00110087	1.5303		26258	25296.6	22835.5	40105.6	36608.9	37023.4
Tissue alpha-L-fucosidase	FUCA1	0.00862812	1.54445		3522.03	3090.98	2693.08	4808.76	4372.45	5136.88
Eukaryotic translation initiation factor 4E	EIF4E	0.00254184	1.58419		2149.66	2586.1	2332.07	4011.33	3712.52	3461.14
Eukaryotic peptide chain release factor subunit 1	ETF1	0.00367695	1.59182		10489.4	9483.47	8999.21	17340.7	14616.1	14246.4
Nephronectin	NPNT	0.00236092	1.60129		30774	28033.3	34674.1	52394.6	47165.6	49700.8
5'-AMP-activated protein kinase subunit gamma-1	PRKAG1	0.00873296	1.61706		387.977	459.222	515.052	650.192	768.343	776.711
Protein CREG1	CREG1	0.00550746	1.64002		5751.7	6171.35	4723.63	8859.19	9820.36	8501.15
ATP-binding cassette sub-family E member 1	ABCE1	0.00746318	1.68022		2193.92	2303.91	1658.59	3389.8	3521.6	3331.27
Raftlin	RFTN1	0.00267654	1.68579		590.614	529.346	452.959	868.81	860.556	907.426
DCC-interacting protein 13-alpha	APPL1	0.00288934	1.68716		1161.45	960.914	983.905	1936.45	1675.47	1625.4
Omega-amidase NIT2	NIT2	0.00165916	1.69945		1364.14	1695.07	1586.65	2659.37	2729.89	2480.43
45 kDa calcium-binding protein	SDF4	0.000945074	1.78496		78241.9	73951.2	82953	146377	149569	124678
N(G),N(G)-dimethylarginine dimethylaminohydrolase 1	DDAH1	0.000195496	1.84367		12434.4	12943.3	14071.6	25251.1	24552	22892.4
Ras-related protein R-Ras2	RRAS2	0.00129085	1.86881		672.946	603.923	737.546	1371.63	1146.25	1244.32
Protein FAM114A2	FAM114A2	0.00632084	1.90976		692.415	904.176	719.258	1566.56	1637.7	1222.53
Importin subunit alpha-4	KPNA3	0.00871219	1.91137		1355.06	1526.07	1187.69	2055.99	2962.56	2815.68
COMM domain-containing protein 6	COMMD6	0.00416368	1.94007		140.479	176.457	181.534	373.513	289.708	303.669
Ethylmalonyl-CoA decarboxylase	ECHDC1	0.00199248	1.94982		237.923	194.268	229.641	486.821	420.471	384.385
Histone-binding protein RBBP7	RBBP7	0.000420415	1.96084		1355.02	1274.69	1210.69	2651.08	2638.52	2253.85
F-box only protein 30	FBXO30	0.0086038	1.96105		209.074	182.15	219.589	484.272	312.561	416.662
Pyridoxal phosphate homeostasis protein	PLPBP	0.00760429	1.96668		1676.53	1607.45	1997.13	4241.71	2814.05	3429.9
Small nuclear ribonucleoprotein E	SNRPE	0.00623648	2.00551		1346.09	1839.61	1493.73	2763.43	3745.42	2882.7
Ephrin-B2	EFNB2	0.00148296	2.05538		996.284	804.979	1063.26	2004.71	1803.39	2048.06
3-hydroxyacyl-CoA dehydrogenase type-2	HSD17B10	0.00719145	2.09503		146.799	129.617	156.804	278.879	250.699	392.413
Mitogen-activated protein kinase 14	MAPK14	0.0091644	2.17496		495.143	834.303	744.635	1413.44	1604.92	1395.16
Eukaryotic initiation factor 4A-II	EIF4A2	0.00159765	2.28895		5812.74	4838.98	5969	14701.6	10897.5	12567.7
Folate receptor alpha	FOLR1	0.00684565	2.34122		757.69	719.316	922.921	1755.78	2462.82	1492.79
Copine-1	CPNE1	0.000205456	2.37565		1019.19	1083.63	1024.04	2803.47	2269.18	2383.62
Malignant T-cell-amplified sequence 2	MCTS2	0.00161609	2.445		535.487	744.559	522.005	1523.37	1381.67	1445.27
Protein FAM98A	FAM98A	0.0029439	2.47641		212.844	311.673	300.147	698.478	739.4	585.508
Probable E3 ubiquitin-protein ligase HERC4	HERC4	0.00349352	3.04097		538.208	368.52	493.517	1836.63	1157.92	1294.36
Peptidyl-prolyl cis-trans isomerase FKBP14	FKBP14	0.00106101	3.23448		997.73	793.19	768.346	3401.33	2576.67	2347.74
Protein ERGIC-53	LMAN1	0.00187603	4.31069		228.134	315.211	356.982	1461.64	1491.01	943.534
Isocitrate dehydrogenase [NADP], mitochondrial	IDH2	3.48232e-07	150.24		0	0	0	132.877	173.55	147.056
Transforming acidic coiled-coil-containing protein 1	TACC1	3.61101e-09	150.257		0	0	0	144.179	149.771	157.099
RNA-binding protein 39	RBM39	4.70958e-07	155.264		0	0	0	135.477	181.227	152.447
DnaJ homolog subfamily C member 7	DNAJC7	6.50982e-08	156.344		0	0	0	172.78	152.032	145.484
Alpha-taxilin	TXLNA	5.88618e-07	183.34		0	0	0	190.315	210.438	153.876
Elongation factor-like GTPase 1	EFL1	0.000130632	196.482		0	0	0	157.906	120.218	399.576
Cyclic AMP-responsive element-binding protein 3-like protein 1	CREB3L1	4.84628e-05	205.134		0	0	0	298.664	246.528	117.237
Protein MEMO1	MEMO1	5.35522e-05	236.05		0	0	0	139.461	394.375	239.137
Vacuolar protein sorting-associated protein 4B	VPS4B	1.92985e-05	246.246		0	0	0	154.836	326.989	294.916
Serine/threonine-protein phosphatase 4 regulatory subunit 2	PPP4R2	9.9476e-05	273.78		0	0	0	133.303	408.232	377.1
Hsp90 co-chaperone Cdc37-like 1	CDC37L1	5.48556e-06	283.274		0	0	0	201.258	315.197	358.331
Sterile alpha motif domain-containing protein 9	SAMD9	0.000496226	301.252		0	0	0	169.683	909.757	177.104
